# Supplementary material for: Carbapenem resistant Klebsiella pneumoniae isolates at a tertiary hospital in Cape Town, South Africa, are dominated by specific local clones rather than previously described international lineages
Source: PLoS Pathog. 2026 Jan 16;22(1):e1013859. doi: 10.1371/journal.ppat.1013859 (PMC12810914; doi:10.1371/journal.ppat.1013859)
Supplement: S1 Table — (XLSX) [file ppat.1013859.s006.xlsx]

## Sheet: metadata_PRJEB63349
				sequencing statistics					genotyping								Phenotypic AST																	Virulence data
sequencing tag	central lab number	FASTQ Accession	ASSEMBLY Accession	length	number of contigs	largest contig	N50	coverage	ST	clonal complex	year of isolation	date of isolation	city of isolation	population	source	sample type	tmp/smx	amp/amox	amoxiclav	ciprofloxacin	cefuroxime (P)	cefuroxime (O)	cefotaxime	ceftazidime	cefepime	gentamicin	amikacin	piptaz	ertapenem	imipenem	meropenem	tigecycline	colistin	Virulence score	Yersiniabactin	wzi	K_locus	K_type	O_locus	O_type	class B carbapenemases	class D carbapenemase	combined carbapenemase	comment
CRESA-13508-220819	CRESA-13508	ERS16091635	CAUHZI01	5958087	173	539241	288198	51	39	unknown_complex	2018	26/06/2018	Cape Town	Paed	Clinical	Blood culture	R	R	R	S	R	R	R	R	R	R	I	R	R	I	I	-	S	1	ybt 14; ICEKp5	wzi452	KL149	unknown	OL2α.2	O1αβ,2β	NDM-1	OXA-232	NDM-1, OXA-232
CRESA-13580-220819	CRESA-13508	ERS16091635	CAUHZI01	5,958,087	173	539.241	288.198	51	39	unknown_complex	2018	26/06/2018	Cape Town	Paed	Clinical	Blood culture	R	R	R	S	R	R	-	R	R	R	.	R	R	I	I	-	S	1	-	-	-	-	-	-	NDM-1	OXA-232	NDM-1, OXA-232
CRESA-13713-220819	CRESA-13713	ERS16091636	CAUHZW01	6113229	327	1182675	274901	82	2621	ST17 Complex	2018	14/09/2018	Cape Town	Adult	Clinical	Blood culture	R	R	R	R	R	R	R	R	R	S	I	R	R	I	I	-	S	1	ybt 14; ICEKp5	wzi141	KL25	K25	OL5	O5	-	OXA-181	-
CRESA-13950-220819	CRESA-13950	ERS16091637	CAUHVN01	5514651	58	1030239	388011	40	2621	ST17 Complex	2018	28/10/2018	Cape Town	Adult	Clinical	Blood culture	R	R	R	R	R	R	R	R	R	S	I	R	R	S	I		S	1	ybt 14; ICEKp5	wzi141	KL25	K25	OL5	O5	-	OXA-181	-
CRESA-14164-220704	CRESA-14164	ERS16091638	CAUIBH01	5517264	44	1418277	430055	55	2621	ST17 Complex	2018	05/12/2018	Cape Town	Adult	Clinical	Blood culture	R	R	R	R	R	R	R	R	R	S	I	R	R	S	I	-	-	1	ybt 14; ICEKp5	wzi141	KL25	K25	OL5	O5	-	OXA-181	-
CRESA-14276-220704	CRESA-14276	ERS16091639	CAUHWL01	5757220	126	388727	248174	47	39	unknown_complex	2018	17/12/2018	Cape Town	Paed	Clinical	Blood culture	R	R	R	S	R	R	R	R	R	R	I	R	R	R	R	-	-	1	ybt 16; ICEKp12	wzi2	KL2	K2	OL2α.1	O1αβ,2β	NDM-1	-	-
CRESA-14381-220819	CRESA-14381	ERS16091640	CAUIBO01	6117940	486	388727	207162	57	39	unknown_complex	2019	31/01/2019	Cape Town	Paed	Clinical	Blood culture	R	R	R	S	R	R	R	R	R	R	I	R	R	R	R	-	S	1	ybt 16; ICEKp12	wzi2	KL2	K2	OL2α.1	O1αβ,2β	NDM-1	-	-
CRESA-14592-220704	CRESA-14592	ERS16091641	CAUHWP01	5515603	50	991255	426882	54	2621	ST17 Complex	2019	08/04/2019	Cape Town	Paed	Clinical	Blood culture	R	R	R	R	R	R	R	R	R	S	I	R	R	I	R	-	S	1	ybt 14; ICEKp5	wzi141	KL25	K25	OL5	O5	-	OXA-181	-
CRESA-14723-220704	CRESA-14723	ERS16091642	CAUHYU01	5667949	85	894615	315335	57	15	ST15 Complex	2019	20/05/2019	Cape Town	Paed	Clinical	Blood culture	R	R	R	R	R	R	R	R	R	R	R	R	R	I	S	-	S	1	ybt 14	-	-	-	-	-	-	OXA-181	-
CRESA-14791-220704	CRESA-14791	ERS16091643	CAUHWQ01	5518754	50	1175969	430055	57	2621	ST17 Complex	2019	10/08/2019	Cape Town	Paed	Clinical	Blood culture	R	R	R	R	R	R	R	R	R	S	I	R	R	R	R	-	-	1	ybt 14; ICEKp5	wzi141	KL25	K25	OL5	O5	-	OXA-181	-
CRESA-14808-220819	CRESA-14808	ERS16091644	CAUHYO01	5514624	52	1419055	427341	54	2621	ST17 Complex	2018	10/09/2018	Cape Town	Adult	Clinical	Blood culture	R	R	R	R	R	R	R	R	R	S	I	R	R	I	R	-	S	1	ybt14; ICEKp5	wzi141	KL25	K25	OL5	O5	-	OXA-181	-
CRESA-14809-220704	CRESA-14809	ERS16091645	CAUHXC01	5634983	90	388868	233629	55	39	unknown_complex	2019	03/07/2019	Cape Town	Paed	Clinical	Blood culture	R	R	R	S	R	R	R	R	R	R	I	R	R	R	R	-	-	1	ybt 16; ICEKp12	wzi2	KL2	K2	OL2α.1	O1αβ,2β	NDM-1	-	-
CRESA-14810-merged	CRESA-14810	ERS16091646	CAUIBF01	5683360	145	499664	186106	90	152	unknown_complex	2019	03/07/2019	Cape Town	Adult	Clinical	Blood culture	R	R	R	R	R	R	R	R	R	R	R	R	R	R	R	-	S	1	ybt 14, ICEKp5	-	-	-	-	-	NDM-1	-	-
CRESA-14816-220704	CRESA-14816	ERS16091647	CAUHWY01	5520332	58	1303288	430055	54	2621	ST17 Complex	2019	17/04/2019	Cape Town	Adult	Clinical	Blood culture	R	R	R	R	R	R	R	R	R	S	I	R	R	R	R	-	-	1	ybt14; ICEKp5	wzi141	KL25	K25	OL5	O5	-	OXA-181	-
CRESA-14840-220906	CRESA-14840	ERS16091648	CAUIBC01	5705893	117	376819	217626	31	39	unknown_complex	2019	10/07/2019	Cape Town	Paed	Clinical	Blood culture	R	R	R	R	R	R	R	R	R	R	I	R	R	R	R	-	-	1	ybt 16; ICEKp12	wzi2	KL2	K2	OL2α.1	O1αβ,2β	NDM-1	-	-
CRESA-14949-220704	CRESA-14949	ERS16091649	CAUIAI01	5453398	68	869699	342361	55	39	unknown_complex	2019	22/07/2019	Cape Town	Neonate	Clinical	Blood culture	R	R	R	R	R	R	R	R	R	R	I	R	R	R	R	S	S	0	-	wzi62	KL62	K62	OL2α.2	O1αβ,2β	NDM-1	-	-
CRESA-14966-220819	CRESA-14966	ERS16091650	CAUHWO01	6929065	387	760099	142893	43	2497	unknown_complex	2019	04/08/2019	Cape Town	Adult	Clinical	Blood culture	R	R	R	R	R	R	R	R	R	R	R	R	R	R	R	-	S	1	ybt 14, ICEKp5	-	-	-	-	-	NDM-1	OXA-232	NDM-1, OXA-232
CRESA-15216-220704	CRESA-15216	ERS16091651	CAUIAT01	5373289	57	809009	311760	56	39	unknown_complex	2019	29/08/2019	Cape Town	Neonate	Clinical	Blood culture	S	R	R	R	R	R	R	R	R	R	I	R	R	I	S	S	-	0	-	wzi62	KL62	K62	OL2α.2	O1αβ,2β	NDM-1	-	-
CRESA-15318-220704	CRESA-15318	ERS16091652	CAUHUA01	5519160	51	1175969	370453	57	2621	ST17 Complex	2019	15/09/2019	Cape Town	Paed	Clinical	Blood culture	R	R	R	R	R	R	R	R	R	S	I	R	R	S	I	-	S	1	ybt14; ICEKp5	wzi141	KL25	K25	OL5	O5	-	OXA-181	-
CRESA-15381-220704	CRESA-15381	ERS16091653	CAUIAQ01	5475717	47	1416521	430055	57	2621	ST17 Complex	2019	01/09/2019	Cape Town	Adult	Clinical	Blood culture	R	R	R	R	R	R	R	R	R	S	I	R	R	S	I	-	-	1	ybt14; ICEKp5	wzi141	KL25	K25	OL5	O5	-	OXA-181	-
CRESA-15489-220704	CRESA-15489	ERS16091654	CAUHVE01	5518168	48	1175969	429447	45	2621	ST17 Complex	2019	01/11/2019	Cape Town	Paed	Clinical	Blood culture	R	R	R	R	R	R	R	R	R	S	I	R	R	S	S	-	-	1	ybt14; ICEKp5	wzi141	KL25	K25	OL5	O5	-	OXA-181	-
CRESA-15519-220704	CRESA-15519	ERS16091655	CAUHZT01	5713100	59	1220518	370453	43	2621	ST17 Complex	2019	15/11/2019	Cape Town	Adult	Clinical	Blood culture	R	R	R	R	R	R	R	R	R	S	I	R	R	S	S	-	R	1	ybt14; ICEKp5	wzi141	KL25	K25	OL5	O5	-	OXA-181	-
CRESA-15581-merged	CRESA-15581	ERS16091656	CAUHWR01	5479878	51	1416521	430055	53	2621	ST17 Complex	2020	03/01/2020	Cape Town	Adult	Clinical	Blood culture	R	R	R	R	R	R	R	R	R	S	I	R	R	S	S	-	-	1	ybt14; ICEKp5	wzi141	KL25	K25	OL5	O5	-	OXA-181	-
CRESA-15588-220704	CRESA-15588	ERS16091657	CAUHWZ01	5601600	66	1245933	428855	47	17	ST17 Complex	2020	13/01/2020	Cape Town	Adult	Clinical	Blood culture	R	R	R	R	R	R	R	R	R	R	S	R	R	R	S	-	S	1	ybt14; ICEKp5	wzi141	KL25	K25	OL5	O5	-	OXA-181	-
CRESA-15628-220704	CRESA-15628	ERS16091658	CAUHVH01	5547970	51	1386189	370453	53	2621	ST17 Complex	2020	19/01/2020	Cape Town	Adult	Clinical	Blood culture	R	R	R	R	R	R	R	R	R	S	I	R	R	S	R	R	-	1	ybt14; ICEKp5	wzi141	KL25	K25	OL5	O5	-	OXA-181	-
CRESA-15766-220704	CRESA-15766	ERS16091659	CAUHWX01	5518542	55	1175969	430055	52	2621	ST17 Complex	2020	28/03/2020	Cape Town	Paed	Clinical	Blood culture	R	R	R	R	R	R	R	R	R	S	I	R	R	S	R	-	-	1	ybt14; ICEKp5	wzi141	KL25	K25	OL5	O5	-	OXA-181	-
CRESA-15795-220704	CRESA-15795	ERS16091660	CAUHXA01	5602528	69	1029109	370449	53	17	ST17 Complex	2020	22/04/2020	Cape Town	Neonate	Clinical	Blood culture	R	R	R	R	R	R	R	R	R	R	S	R	R	S	S	-	-	1	ybt14; ICEKp5	wzi141	KL25	K25	OL5	O5	-	OXA-181	-
CRESA-15848-220704	CRESA-15848	ERS16091661	CAUIAY01	5510667	57	1177328	370286	48	2621	ST17 Complex	2020	01/05/2020	Cape Town	Paed	Clinical	Blood culture	R	R	R	R	R	R	R	R	R	S	I	R	R	R	R	-	-	1	ybt14; ICEKp5	wzi141	KL25	K25	OL5	O5	-	OXA-181	-
CRESA-15921-220704	CRESA-15921	ERS16091662	CAUIAF01	5653263	55	1384383	430055	56	2621	ST17 Complex	2020	08/06/2020	Cape Town	Adult	Clinical	Blood culture	R	R	R	R	R	R	R	R	R	S	I	R	R	S	R	-	-	1	ybt14; ICEKp5	wzi141	KL25	K25	OL5	O5	-	OXA-181	-
CRESA-15928-220704	CRESA-15928	ERS16091663	CAUHZU01	5567551	50	1418321	429802	35	2621	ST17 Complex	2020	03/06/2020	Cape Town	Adult	Clinical	Blood culture	R	R	R	R	R	R	R	R	R	S	I	R	R	S	S	-	-	1	ybt14; ICEKp5	wzi141	KL25	K25	OL5	O5	-	OXA-181	-
CRESA-15945-220705	CRESA-15945	ERS16091664	CAUIAH01	5657315	54	1386624	429647	59	2621	ST17 Complex	2020	08/07/2020	Cape Town	Adult	Clinical	Blood culture	R	R	R	R	R	R	R	R	R	S	-	R	R	I	I	-	-	1	ybt14; ICEKp5	wzi141	KL25	K25	OL5	O5	-	OXA-181	-
CRESA-15961-220705	CRESA-15961	ERS16091665	CAUIAZ01	5394222	77	510529	212926	60	13	unknown_complex	2020	16/07/2020	Cape Town	Neonate	Clinical	Blood culture	R	R	R	R	R	R	R	R	R	R	S	R	R	S	S	-	I	1	-	-	-	-	-	-	NDM-1	-	-
CRESA-15975-220819	CRESA-15975	ERS16091666	CAUIAX01	5597114	49	1091298	395061	56	4866	unknown_complex	2020	31/07/2020	Cape Town	Adult	Clinical	Blood culture	R	R	R	R	R	R	R	R	R	I	R	R	R	I	R	-	-	1	-	-	-	-	-	-	-	OXA-181	-
CRESA-15976-220705	CRESA-15976	ERS16091667	CAUHVS01	5497178	74	815666	300579	34	2621	ST17 Complex	2020	30/07/2020	Cape Town	Adult	Clinical	Blood culture	R	R	R	R	R	R	R	R	R	S	I	R	R	R	R	-	I	1	ybt14; ICEKp5	wzi141	KL25	K25	OL5	O5	-	OXA-181	-
CRESA-16137-220705	CRESA-16137	ERS16091668	CAUHVD01	5528697	42	2096827	474156	54	48	unknown_complex	2020	17/10/2020	Cape Town	Adult	Clinical	Blood culture	R	R	R	R	R	R	R	R	R	R	R	R	R	S	I	R	-	1	ybt 10; ICEKp4	wzi62	KL62	K62	OL2α.1	O1αβ,2α	-	OXA-181	-
CRESA-16139-220705	CRESA-16139	ERS16091669	CAUHVG01	5528703	49	1153433	704574	56	48	unknown_complex	2020	19/10/2020	Cape Town	Adult	Clinical	Blood culture	R	R	R	R	R	R	R	R	R	R	R	R	R	I	I	-	-	1	ybt 10; ICEKp4	wzi62	KL62	K62	OL2α.1	O1αβ,2α	-	OXA-181	-
CRESA-16221-220819	CRESA-16221	ERS16091670	CAUHUK01	5533232	55	742879	469333	51	48	unknown_complex	2020	23/11/2020	Cape Town	Adult	Clinical	Blood culture	R	R	R	R	R	R	R	R	R	R	R	R	R	R	R	R	I	1	ybt 10; ICEKp4	wzi62	KL62	K62	OL2α.1	O1αβ,2α	-	OXA-181	-
CRESA-16233-220705	CRESA-16233	ERS16091671	CAUHUX01	5688727	118	1281271	428855	55	17	ST17 Complex	2020	15/12/2020	Cape Town	Paed	Clinical	Blood culture	R	R	R	R	R	R	R	R	R	R	I	R	R	R	R	-	-	1	ybt14; ICEKp5	wzi141	KL25	K25	OL5	O5	NDM-1	OXA-181	NDM-1, OXA-181
CRESA-16283-220819	CRESA-16283	ERS16091672	CAUHXB01	5813963	151	505937	230907	77	1927	unknown_complex	2020	17/12/2020	Cape Town	Paed	Clinical	Blood culture	R	R	R	R	R	R	R	R	R	R	S	R	R	S	S	-	-	1	-	-	-	-	-	-	NDM-1	-	-
CRESA-16288-220705	CRESA-16288	ERS16091673	CAUHUU01	5531056	45	1935056	555875	65	48	unknown_complex	2020	20/12/2020	Cape Town	Paed	Clinical	Blood culture	R	R	R	R	R	R	R	R	R	R	I	R	R	R	R	-	-	1	ybt 10; ICEKp4	wzi62	KL62	K62	OL2α.1	O1αβ,2α	-	OXA-181	-
CRESA-16385-220705	CRESA-16385	ERS16091674	CAUHYZ01	5529818	47	1256839	469807	54	48	unknown_complex	2020	23/12/2020	Cape Town	Adult	Clinical	Blood culture	R	R	R	R	R	R	R	R	R	R	I	R	R	R	R	-	-	1	ybt 10; ICEKp4	wzi62	KL62	K62	OL2α.1	O1αβ,2α	-	OXA-181	-
CRESA-16431-220705	CRESA-16431	ERS16091675	CAUHVO01	5626942	58	1448152	370286	53	2621	ST17 Complex	2020	04/12/2020	Cape Town	Paed	Clinical	Blood culture	R	R	R	R	R	R	R	R	R	R	I	R	R	R	R	-	-	1	ybt14; ICEKp5	wzi141	KL25	K25	OL5	O5	NDM-1	-	-
CRESA-KP002-merged	CRESA-KP002	ERS16091676	CAUHTV01	5518632	59	1347831	429971	66	2621	ST17 Complex	2018	23/08/2018	Cape Town	Paed	Screen	Rectal swab	R	R	R	R	R	R	R	R	R	S	I	R	R	S	S	-	S	1	ybt14; ICEKp5	wzi141	KL25	K25	OL5	O5	NDM-1	-	-
CRESA-KP004-220705	CRESA-KP004	ERS16091677	CAUHTS01	5516692	49	1418277	427452	56	2621	ST17 Complex	2018	23/08/2018	Cape Town	Paed	Clinical	CSF	R	R	R	R	-	-	-	-	-	-	-	R	R	S	S	-	-	1	ybt14; ICEKp5	wzi141	KL25	K25	OL5	O5	NDM-1	-	-
CRESA-KP005-220705	CRESA-KP005	ERS16091678	CAUHUP01	5509295	53	1347834	382917	46	2621	ST17 Complex	2018	28/08/2018	Cape Town	Paed	Screen	Rectal swab	R	R	R	R	R	R	R	R	R	S	I	R	R	R	S	S	S	1	ybt14; ICEKp5	wzi141	KL25	K25	OL5	O5	-	OXA-181	-
CRESA-KP006-220705	CRESA-KP006	ERS16091679	CAUHUL01	5517236	55	1347832	430055	58	2621	ST17 Complex	2018	23/08/2018	Cape Town	Paed	Screen	Rectal swab	R	R	R	R	R	R	R	R	R	S		R	R	I	I	-	-	1	ybt14; ICEKp5	wzi141	KL25	K25	OL5	O5	-	OXA-181	-
CRESA-KP008-220819	CRESA-KP008	ERS16091680	CAUIAV01	5474337	50	1418277	429436	59	2621	ST17 Complex	2018	20/08/2018	Cape Town	Adult	Screen	Rectal swab	R	R	R	R	R	R	R	R	R	R	I	R	R	R	R	-	S	1	ybt14; ICEKp5	wzi141	KL25	K25	OL5	O5	-	OXA-181	-
CRESA-KP011-220705	CRESA-KP011	ERS16091681	CAUIAU01	5516033	47	1418277	429501	36	2621	ST17 Complex	2018	06/09/2018	Cape Town	Paed	Screen	Rectal swab	R	R	R	R	R	R	R	R	R	S	S	R	R	I	I	-	S	1	ybt14; ICEKp5	wzi141	KL25	K25	OL5	O5	-	OXA-181	-
CRESA-KP012-220819	CRESA-KP012	ERS16091682	CAUIBE01	5579831	133	1418698	428879	74	2621	ST17 Complex	2018	03/09/2018	Cape Town	Paed	Clinical	Tracheal aspirate	R	R	R	R	R	R	R	R	R	S	S	R	R	S	I	-	S	1	ybt14; ICEKp5	wzi141	KL25	K25	OL5	O5	-	OXA-181	-
CRESA-KP016-220705	CRESA-KP016	ERS16091683	CAUIAR01	5515199	46	1951482	429501	38	2621	ST17 Complex	2018	13/09/2018	Cape Town	Adult	Clinical	Sputum	R	R	R	R	R	R	R	R	R	S	I	R	R	I	R	-	S	1	ybt14; ICEKp5	wzi141	KL25	K25	OL5	O5	-	OXA-181	-
CRESA-KP018-220705	CRESA-KP018	ERS16091684	CAUHUD01	5517025	51	1418277	421466	56	2621	ST17 Complex	2018	15/08/2018	Cape Town	Adult	Clinical	Urine	R	R	R	R	R	R	R	R	R	S	I	R	R	S	S	-	-	1	ybt14; ICEKp5	wzi141	KL25	K25	OL5	O5	-	OXA-181	-
CRESA-KP021-220705	CRESA-KP021	ERS16091685	CAUHZD01	5516566	54	1418277	430055	49	2621	ST17 Complex	2018	25/09/2018	Cape Town	Adult	Clinical	Tissue	R	R	R	R	R	R	R	R	R	S	I	R	R	S	I	-	-	1	ybt14; ICEKp5	wzi141	KL25	K25	OL5	O5	-	OXA-181	-
CRESA-KP022-220705	CRESA-KP022	ERS16091686	CAUHXV01	5519167	51	1347833	377149	51	2621	ST17 Complex	2018	28/09/2018	Cape Town	Adult	Clinical	Tissue	R	R	R	R	R	R	R	R	R	S		R	R	R	I	-	S	1	ybt14; ICEKp5	wzi141	KL25	K25	OL5	O5	-	OXA-181	-
CRESA-KP024-220705	CRESA-KP024	ERS16091687	CAUHVL01	5516189	48	1418277	382074	42	2621	ST17 Complex	2018	03/10/2018	Cape Town	Adult	Screen	Rectal swab	R	R	R	R	R	R	R	R	R	S	I	R	R	S	R	-	-	1	ybt14; ICEKp5	wzi141	KL25	K25	OL5	O5	-	OXA-181	-
CRESA-KP033-220705	CRESA-KP033	ERS16091688	CAUHUS01	5518887	51	1416519	429945	48	2621	ST17 Complex	2018	16/11/2018	Cape Town	Paed	Clinical	Super. swab	R	R	R	R	R	R	R	R	R	S	I	R	R	I	I	-	S	1	ybt14; ICEKp5	wzi141	KL25	K25	OL5	O5	-	OXA-181	-
CRESA-KP035-220819	CRESA-KP035	ERS16091689	CAUHZA01	5515015	53	1418698	428882	70	2621	ST17 Complex	2018	15/11/2018	Cape Town	Adult	Clinical	Super. swab	R	R	R	R	R	R	R	R	R	S	I	R	R	I	-	-	-	1	ybt14; ICEKp5	wzi141	KL25	K25	OL5	O5	-	OXA-181	-
CRESA-KP037-220708	CRESA-KP037	ERS16091690	CAUIAG01	5518780	54	1418277	336156	55	2621	ST17 Complex	2018	10/11/2018	Cape Town	Adult	Clinical	Tracheal aspirate	R	R	R	R	R	R	R	R	R	S	I	R	R	I	I	S	S	1	ybt14; ICEKp5	wzi141	KL25	K25	OL5	O5	-	OXA-181	-
CRESA-KP038-220819	CRESA-KP038	ERS16091691	CAUIAW01	5516100	52	1364551	430101	39	2621	ST17 Complex	2018	28/11/2018	Cape Town	Adult	Clinical	Urine	R	R	R	R	R	R	R	R	R	S	I	R	R	R	R	-	-	1	ybt14; ICEKp5	wzi141	KL25	K25	OL5	O5	-	OXA-181	-
CRESA-KP040-220708	CRESA-KP040	ERS16091692	CAUHUE01	5493362	58	908243	382213	56	2621	ST17 Complex	2018	26/11/2018	Cape Town	Paed	Clinical	Urine	R	R	R	R	R	R	R	R	R	S	I	R	R	S	S	-	S	1	ybt14; ICEKp5	wzi141	KL25	K25	OL5	O5	-	OXA-181	-
CRESA-KP041-220708	CRESA-KP041	ERS16091693	CAUHWM01	5710216	130	388727	233633	52	39	unknown_complex	2018	01/12/2018	Cape Town	Neonate	Clinical	Blood culture	R	R	R	S	R	R	R	R	R	R	I	R	R	R	I	-	S	1	ybt 16; ICEKp12	wzi2	KL2	K2	OL2α.1	O1αβ,2β	NDM-1	-	-
CRESA-KP042-220819	CRESA-KP042	ERS16091694	CAUHXW01	5549284	55	1351285	429945	46	2621	ST17 Complex	2018	03/12/2018	Cape Town	Adult	Clinical	Blood culture	R	R	R	R	R	R	R	R	R	S	I	R	R	S	R	-	S	1	ybt14; ICEKp5	wzi141	KL25	K25	OL5	O5	-	OXA-181	-
CRESA-KP044-220708	CRESA-KP044	ERS16091695	CAUHUH01	5522021	62	1289886	382827	50	2621	ST17 Complex	2018	04/12/2018	Cape Town	Adult	Clinical	Tissue	R	R	R	R	R	R	R	R	R	S	I	R	R	S	I	-	S	1	ybt14; ICEKp5	wzi141	KL25	K25	OL5	O5	-	OXA-181	-
CRESA-KP047-220708	CRESA-KP047	ERS16091696	CAUHZG01	5704788	116	425885	235222	45	39	unknown_complex	2018	16/12/2018	Cape Town	Neonate	Clinical	Fluid	R	R	R	S	R	R	R	R	R	R	I	R	R	R	R	-	-	1	ybt 16; ICEKp12	wzi2	KL2	K2	OL2α.1	O1αβ,2β	NDM-1	-	-
CRESA-KP048-220708	CRESA-KP048	ERS16091697	CAUIBD01	5707825	115	388727	220857	56	39	unknown_complex	2018	19/12/2018	Cape Town	Neonate	Screen	Rectal swab	R	R	R	S	R	R	R	R	R	R	I	R	R	I	S	-	S	1	ybt 16; ICEKp12	wzi2	KL2	K2	OL2α.1	O1αβ,2β	NDM-1	-	-
CRESA-KP050-220708	CRESA-KP050	ERS16091698	CAUHZE01	5706403	114	388727	233633	54	39	unknown_complex	2018	22/12/2018	Cape Town	Neonate	Screen	Stool	R	R	R	S	R	R	R	R	R	R	I	R	R	R	I	-	S	1	ybt 16; ICEKp12	wzi2	KL2	K2	OL2α.1	O1αβ,2β	NDM-1	-	-
CRESA-KP051-220708	CRESA-KP051	ERS16091699	CAUIBA01	5706029	120	440834	254010	51	39	unknown_complex	2018	19/12/2018	Cape Town	Neonate	Screen	Rectal swab	R	R	R	S	R	R	R	R	R	R	I	R	R	R	I	-	S	1	ybt 16; ICEKp12	wzi2	KL2	K2	OL2α.1	O1αβ,2β	NDM-1	-	-
CRESA-KP052-220708	CRESA-KP052	ERS16091700	CAUHXR01	5516584	54	1418698	429436	52	2621	ST17 Complex	2018	19/12/2018	Cape Town	Adult	Clinical	Urine	R	R	R	R	R	R	R	R	R	S	I	R	R	R	R	-	S	1	ybt14; ICEKp5	wzi141	KL25	K25	OL5	O5	-	OXA-181	-
CRESA-KP053-220708	CRESA-KP053	ERS16091701	CAUHZL01	5705825	118	388868	220857	49	39	unknown_complex	2018	22/12/2018	Cape Town	Neonate	Clinical	Urine	R	R	R	S	R	R	R	R	R	R	I	R	R	I	R	-	S	1	ybt 16; ICEKp12	wzi2	KL2	K2	OL2α.1	O1αβ,2β	NDM-1	-	-
CRESA-KP054-220708	CRESA-KP054	ERS16091702	CAUHZC01	5707184	114	426448	254010	59	39	unknown_complex	2018	24/12/2018	Cape Town	Paed	Clinical	Urine	R	R	R	S	R	R	R	R	R	R	I	R	R	S	I	-	S	1	ybt 16; ICEKp12	wzi2	KL2	K2	OL2α.1	O1αβ,2β	NDM-1	-	-
CRESA-KP056-220708	CRESA-KP056	ERS16091703	CAUHZJ01	5706821	117	388868	220857	64	39	unknown_complex	2018	28/12/2018	Cape Town	Neonate	Screen	Rectal swab	R	R	R	S	R	R	R	R	R	R	I	R	R	R	R	-	S	1	ybt 16; ICEKp12	wzi2	KL2	K2	OL2α.1	O1αβ,2β	NDM-1	-	-
CRESA-KP058-220708	CRESA-KP058	ERS16091704	CAUHWE01	5705178	118	440834	254010	51	39	unknown_complex	2018	29/12/2018	Cape Town	Neonate	Clinical	Blood culture	R	R	R	S	R	R	R	R	R	R	I	R	R	S	I	-	S	1	ybt 16; ICEKp12	wzi2	KL2	K2	OL2α.1	O1αβ,2β	NDM-1	-	-
CRESA-KP060-220708	CRESA-KP060	ERS16091705	CAUHVZ01	5709400	113	440834	298408	52	39	unknown_complex	2018	24/12/2018	Cape Town	Neonate	Screen	Rectal swab	R	R	R	S	R	R	R	R	R	R	I	R	R	R	R	-	S	1	ybt 16; ICEKp12	wzi2	KL2	K2	OL2α.1	O1αβ,2β	NDM-1	-	-
CRESA-KP064-220708	CRESA-KP064	ERS16091706	CAUHVV01	5707075	106	388727	254010	53	39	unknown_complex	2019	02/01/2019	Cape Town	Neonate	Screen	Rectal swab	R	R	R	S	R	R	R	R	R	R	I	R	I	S	I	-	S	1	ybt 16; ICEKp12	wzi2	KL2	K2	OL2α.1	O1αβ,2β	NDM-1	-	-
CRESA-KP065-220708	CRESA-KP065	ERS16091707	CAUHWF01	5708246	113	388727	210574	43	39	unknown_complex	2018	31/12/2018	Cape Town	Neonate	Screen	Rectal swab	R	R	R	S	R	R	R	R	R	R	S	R	R	R	R	-	S	1	ybt 16; ICEKp12	wzi2	KL2	K2	OL2α.1	O1αβ,2β	NDM-1	-	-
CRESA-KP067-220708	CRESA-KP067	ERS16091708	CAUHVA01	5516005	54	978687	429436	45	2621	ST17 Complex	2018	29/12/2018	Cape Town	Adult	Clinical	Urine	R	R	R	R	R	R	R	R	R	S	I	R	R	R	R	-	S	1	ybt14; ICEKp5	wzi141	KL25	K25	OL5	O5	-	OXA-181	-
CRESA-KP068-220708	CRESA-KP068	ERS16091709	CAUHVR01	5630740	95	388727	254010	42	39	unknown_complex	2018	28/12/2018	Cape Town	Paed	Screen	Rectal swab	R	R	R	S	R	R	R	R	R	R	I	R	R	R	R	-	S	1	ybt 16; ICEKp12	wzi2	KL2	K2	OL2α.1	O1αβ,2β	NDM-1	-	-
CRESA-KP069-220708	CRESA-KP069	ERS16091710	CAUHWB01	5706903	116	388710	254010	37	39	unknown_complex	2018	28/12/2018	Cape Town	Paed	Screen	Rectal swab	R	R	R	S	R	R	R	R	R	R	S	R	R	R	R	-	S	1	ybt 16; ICEKp12	wzi2	KL2	K2	OL2α.1	O1αβ,2β	NDM-1	-	-
CRESA-KP071-220708	CRESA-KP071	ERS16091711	CAUHYD01	5600125	109	440035	233633	33	39	unknown_complex	2019	03/01/2019	Cape Town	Neonate	Screen	Rectal swab	R	R	R	S	R	R	R	R	R	R	I	R	R	R	R	-	S	1	ybt 16; ICEKp12	wzi2	KL2	K2	OL2α.1	O1αβ,2β	NDM-1	-	-
CRESA-KP072-220708	CRESA-KP072	ERS16091712	CAUHVX01	5638885	105	466741	247741	48	39	unknown_complex	2019	02/01/2019	Cape Town	Neonate	Screen	Rectal swab	R	R	R	S	R	R	R	R	R	R	S	R	R	R	R	-	S	1	ybt 16; ICEKp12	wzi2	KL2	K2	OL2α.1	O1αβ,2β	NDM-1	-	-
CRESA-KP074-220708	CRESA-KP074	ERS16091713	CAUHUY01	5487430	57	482508	357970	63	39	unknown_complex	2019	03/01/2019	Cape Town	Neonate	Screen	Rectal swab	S	R	R	S	R	R	R	R	R	R	I	R	R	R	R	-	S	1	ybt 16; ICEKp12	wzi2	KL2	K2	OL2α.1	O1αβ,2β	NDM-1	-	-
CRESA-KP075-220708	CRESA-KP075	ERS16091714	CAUHVC01	5516955	49	1386188	430055	42	2621	ST17 Complex	2019	08/01/2019	Cape Town	Paed	Screen	Rectal swab	R	R	R	R	R	R	R	R	R	S	I	R	R	R	R	-	S	1	ybt14; ICEKp5	wzi141	KL25	K25	OL5	O5	-	OXA-181	-
CRESA-KP078-220708	CRESA-KP078	ERS16091715	CAUHUC01	5708245	107	388868	263547	49	39	unknown_complex	2019	08/01/2019	Cape Town	Neonate	Screen	Rectal swab	R	R	R	S	R	R	R	R	R	R	I	R	R	R	R	-	S	1	ybt 16; ICEKp12	wzi2	KL2	K2	OL2α.1	O1αβ,2β	NDM-1	-	-
CRESA-KP079-220708	CRESA-KP079	ERS16091716	CAUHXO01	5715757	101	440834	248174	64	39	unknown_complex	2019	08/01/2019	Cape Town	Paed	Screen	Rectal swab	R	R	R	S	R	R	R	R	R	R	I	R	R	R	R	-	S	1	ybt 16; ICEKp12	wzi2	KL2	K2	OL2α.1	O1αβ,2β	NDM-1	-	-
CRESA-KP080-220708	CRESA-KP080	ERS16091717	CAUHUF01	5707294	112	388727	254010	41	39	unknown_complex	2019	08/01/2019	Cape Town	Neonate	Screen	Rectal swab	R	R	R	S	R	R	R	R	R	R	I	R	R	R	R	-	S	1	ybt 16; ICEKp12	wzi2	KL2	K2	OL2α.1	O1αβ,2β	NDM-1	-	-
CRESA-KP081-220708	CRESA-KP081	ERS16091718	CAUHYB01	5705043	111	376819	220857	63	39	unknown_complex	2019	08/01/2019	Cape Town	Neonate	Screen	Rectal swab	R	R	R	S	R	R	R	R	R	R	S	R	R	R	R	-	S	1	ybt 16; ICEKp12	wzi2	KL2	K2	OL2α.1	O1αβ,2β	NDM-1	-	-
CRESA-KP082-220708	CRESA-KP082	ERS16091719	CAUHWC01	5711876	113	440834	298404	58	39	unknown_complex	2019	08/01/2019	Cape Town	Neonate	Screen	Rectal swab	R	R	R	S	R	R	R	R	R	R	I	R	R	R	I	-	S	1	ybt 16; ICEKp12	wzi2	KL2	K2	OL2α.1	O1αβ,2β	NDM-1	-	-
CRESA-KP083-220708	CRESA-KP083	ERS16091720	CAUHYA01	5712247	104	440833	220849	70	39	unknown_complex	2019	08/01/2019	Cape Town	Paed	Screen	Rectal swab	R	R	R	S	R	R	R	R	R	R	I	R	R	R	R	-	S	1	ybt 16; ICEKp12	wzi2	KL2	K2	OL2α.1	O1αβ,2β	NDM-1	-	-
CRESA-KP084-220708	CRESA-KP084	ERS16091721	CAUHUR01	5710685	100	482333	276416	81	39	unknown_complex	2019	08/01/2019	Cape Town	Paed	Screen	Rectal swab	R	R	R	S	R	R	R	R	R	R	I	R	R	I	R	-	S	1	ybt 16; ICEKp12	wzi2	KL2	K2	OL2α.1	O1αβ,2β	NDM-1	-	-
CRESA-KP085-220708	CRESA-KP085	ERS16091722	CAUHXP01	5723672	128	440834	254010	71	39	unknown_complex	2019	11/01/2019	Cape Town	Paed	Screen	Stool	R	R	R	S	R	R	R	R	R	R	I	R	R	R	R	S	S	1	ybt 16; ICEKp12	wzi2	KL2	K2	OL2α.1	O1αβ,2β	NDM-1	-	-
CRESA-KP087-220708	CRESA-KP087	ERS16091723	CAUHTU01	5487596	44	1421253	430055	58	2621	ST17 Complex	2019	11/01/2019	Cape Town	Paed	Screen	Super. swab	R	R	R	S	R	R	R	R	R	R	I	R	R	R	R	S	S	1	ybt14; ICEKp5	wzi141	KL25	K25	OL5	O5	-	OXA-181	-
CRESA-KP089-220708	CRESA-KP089	ERS16091724	CAUHXM01	5517136	52	1292378	370453	52	2621	ST17 Complex	2019	10/01/2019	Cape Town	Adult	Clinical	Blood culture	R	R	R	R	R	R	R	R	R	S	I	R	R	R	R	-	-	1	ybt14; ICEKp5	wzi141	KL25	K25	OL5	O5	-	OXA-181	-
CRESA-KP091-220708	CRESA-KP091	ERS16091725	CAUHYC01	5702021	105	388727	254010	40	39	unknown_complex	2019	11/01/2019	Cape Town	Adult	Clinical	Urine	R	R	R	R	R	R	R	R	R	S	S	R	R	R	R	S	S	1	ybt 16; ICEKp12	wzi2	KL2	K2	OL2α.1	O1αβ,2β	NDM-1	-	-
CRESA-KP093-220708	CRESA-KP093	ERS16091726	CAUHXH01	5705376	117	388727	254010	39	39	unknown_complex	2019	10/01/2019	Cape Town	Adult	Clinical	Intravenous catheter tip	R	R	R	R	R	R	R	R	R	S	S	R	R	R	R	-	-	1	ybt 16; ICEKp12	wzi2	KL2	K2	OL2α.1	O1αβ,2β	NDM-1	-	-
CRESA-KP094-220708	CRESA-KP094	ERS16091727	CAUHXK01	5514729	55	926023	428851	32	2621	ST17 Complex	2019	09/01/2019	Cape Town	Paed	Clinical	Urine	R	R	R	R	R	R	R	R	R	S	I	R	R	I	R	S	S	1	ybt14; ICEKp5	wzi141	KL25	K25	OL5	O5	-	OXA-181	-
CRESA-KP095-220726	CRESA-KP095	ERS16091728	CAUHWT01	5517172	53	1389164	429866	63	2621	ST17 Complex	2019	13/01/2019	Cape Town	Paed	Screen	Stool	R	R	R	R	R	R	R	R	R	S	S	R	R	S	R	-	S	1	ybt14; ICEKp5	wzi141	KL25	K25	OL5	O5	-	OXA-181	-
CRESA-KP096-merged	CRESA-KP096	ERS16091729	CAUHXJ01	5522813	51	1444952	455971	80	2621	ST17 Complex	2019	10/01/2019	Cape Town	Adult	Clinical	Blood culture	S	R	R	R	R	R	R	R	R	R	S	R	R	R	R	-	S	1	ybt14; ICEKp5	wzi141	KL25	K25	OL5	O5	-	OXA-181	-
CRESA-KP097-220708	CRESA-KP097	ERS16091730	CAUHWU01	5499896	55	1326403	323804	36	2621	ST17 Complex	2019	16/01/2019	Cape Town	Adult	Clinical	Urine	S	R	R	R	R	R	R	R	R	S	-	R	R	R	R	-	S	1	ybt14; ICEKp5	wzi141	KL25	K25	OL5	O5	-	OXA-181	-
CRESA-KP098-220819	CRESA-KP098	ERS16091731	CAUHXL01	5513626	52	1029270	388978	32	2621	ST17 Complex	2019	14/01/2019	Cape Town	Neonate	Screen	Rectal swab	R	R	R	S	R	R	R	R	R	R	I	R	R	I	I	-	S	1	ybt14; ICEKp5	wzi141	KL25	K25	OL5	O5	-	OXA-181	-
CRESA-KP099-220819	CRESA-KP099	ERS16091732	CAUHYF01	5709217	107	425834	233633	43	39	unknown_complex	2019	15/01/2019	Cape Town	Adult	Clinical	Tracheal aspirate	R	R	R	R	R	R	R	R	R	R	S	R	I	S	S	-	S	1	ybt 16; ICEKp12	wzi2	KL2	K2	OL2α.1	O1αβ,2β	NDM-1	-	-
CRESA-KP101-220708	CRESA-KP101	ERS16091733	CAUHXQ01	5706478	115	388727	220849	34	39	unknown_complex	2019	20/01/2019	Cape Town	Adult	Clinical	Sputum	R	R	R	S	R	R	R	R	R	R	I	R	R	I	I	-	S	1	ybt 16; ICEKp12	wzi2	KL2	K2	OL2α.1	O1αβ,2β	NDM-1	-	-
CRESA-KP10178-220816	CRESA-KP10178	ERS16091734	CAUHXN01	6064346	169	539241	275998	45	39	unknown_complex	2016	28/01/2016	Cape Town	Paed	Clinical	Blood culture	R	R	R	R	R	R	R	R	R	R	I	R	R	I	R	-	S	1	ybt 14; ICEKp5	wzi452	KL149	unknown	OL2α.2	O1αβ,2β	NDM-1	-	-
CRESA-KP10179-220816	CRESA-KP10179	ERS16091735	CAUHXU01	5514866	53	1418277	428741	64	2621	ST17 Complex	2016	25/01/2016	Cape Town	Paed	Clinical	Blood culture	R	R	R	R	R	R	R	R	R	R	I	R	R	S	R	-	S	1	ybt14; ICEKp5	wzi141	KL25	K25	OL5	O5	-	OXA-181	-
CRESA-KP102-220720	CRESA-KP102	ERS16091736	CAUHWV01	5477777	53	1030239	388023	43	2621	ST17 Complex	2019	20/01/2019	Cape Town	Adult	Clinical	Super. Aspirate	R	R	R	R	R	R	R	R	R	S	I	R	R	R	I	-	S	1	ybt14; ICEKp5	wzi141	KL25	K25	OL5	O5	-	OXA-181	-
CRESA-KP103-220720	CRESA-KP103	ERS16091737	CAUHUT01	5517980	53	1418322	429803	46	2621	ST17 Complex	2019	21/01/2019	Cape Town	Adult	Clinical	Tracheal aspirate	R	R	R	R	R	R	R	R	R	S	I	R	R	I	R	-	S	1	ybt14; ICEKp5	wzi141	KL25	K25	OL5	O5	-	OXA-181	-
CRESA-KP10389-220816	CRESA-KP10389	ERS16091738	CAUHVQ01	5509233	82	756973	393032	56	334	unknown_complex	2016	11/04/2016	Cape Town	Adult	Clinical	Blood culture	R	R	R	R	R	R	R	R	R	S	-	R	R	I	R	S	S	0	-	wzi337	KL103	unknown	O5	O5	NDM-1	-	-
CRESA-KP10500-220816	CRESA-KP10500	ERS16091739	CAUHYM01	6019659	190	531787	225642	53	39	unknown_complex	2016	14/06/2016	Cape Town	Paed	Clinical	Blood culture	R	R	R	R	R	R	R	R	R	R	R	R	R	R	R	-	S	1	ybt 14; ICEKp5	wzi452	KL149	unknown	OL2α.2	O1αβ,2β	NDM-1	-	-
CRESA-KP10868-220816	CRESA-KP10868	ERS16091740	CAUHZH01	5517604	52	1418277	428759	66	2621	ST17 Complex	2016	21/10/2016	Cape Town	Paed	Clinical	Blood culture	R	R	R	S	R	R	R	R	R	R	S	R	R	S	I	-	S	1	ybt14; ICEKp5	wzi141	KL25	K25	OL5	O5	-	OXA-181	-
CRESA-KP111-220720	CRESA-KP111	ERS16091741	CAUHYG01	5555998	65	1347831	322908	50	2621	ST17 Complex	2019	25/01/2019	Cape Town	Paed	Screen	Stool	R	R	R	S	R	R	R	R	R	R	S	R	R	R	R	-	-	1	ybt14; ICEKp5	wzi141	KL25	K25	OL5	O5	-	OXA-181	-
CRESA-KP11338-220816	CRESA-KP11338	ERS16091742	CAUHYH01	5518559	102	756973	393032	69	334	unknown_complex	2017	05/03/2017	Cape Town	Adult	Clinical	Blood culture	R	R	R	S	R	R	R	R	R	R	S	R	R	I	I	-	-	0	-	wzi337	KL103	unknown	O5	O5	NDM-1	-	-
CRESA-KP11383-220816	CRESA-KP11383	ERS16091743	CAUHXX01	5722239	56	935328	385307	58	17	ST17 Complex	2017	13/04/2017	Cape Town	Neonate	Clinical	Blood culture	R	R	R	R	R	R	R	R	R	R	S	R	R	S	S	-	S	1	ybt14; ICEKp5	wzi141	KL25	K25	OL5	O5	-	OXA-181	-
CRESA-KP114-220720	CRESA-KP114	ERS16091744	CAUHZP01	5519040	58	1114062	322960	55	2621	ST17 Complex	2019	25/01/2019	Cape Town	Adult	Screen	Stool	R	R	R	R	R	R	R	R	R	S	I	R	R	R	R	-	-	1	ybt14; ICEKp5	wzi141	KL25	K25	OL5	O5	-	OXA-181	-
CRESA-KP11455-220816	CRESA-KP11455	ERS16091745	CAUHYS01	5471471	93	756973	496506	37	334	unknown_complex	2017	14/05/2017	Cape Town	Paed	Clinical	Blood culture	R	R	R	R	R	R	R	R	R	R	R	R	R	R	R	-	S	0	-	wzi337	KL103	unknown	O5	O5	NDM-1	-	-
CRESA-KP11457-220816	CRESA-KP11457	ERS16091746	CAUHZK01	5467385	79	756770	393032	48	334	unknown_complex	2017	14/05/2017	Cape Town	Adult	Clinical	Blood culture	R	R	R	R	R	R	R	R	R	R	I	R	R	S	S	-	S	0	-	wzi337	KL103	unknown	O5	O5	NDM-1	-	-
CRESA-KP11498-220816	CRESA-KP11498	ERS16091747	CAUHXZ01	5465582	86	756973	393032	39	334	unknown_complex	2017	20/05/2017	Cape Town	Paed	Clinical	Blood culture	R	R	R	S	R	R	R	R	R	R	S	R	R	I	R	-	S	0	-	wzi337	KL103	unknown	O5	O5	NDM-1	-	-
CRESA-KP11569-220816	CRESA-KP11569	ERS16091748	CAUHUN01	5446479	118	414580	144551	57	1414	unknown_complex	2017	26/05/2017	Cape Town	Adult	Clinical	Blood culture	R	R	R	R	R	R	R	R	R	S	I	R	R	S	I	R	S	1	ybt16	-	-	-	-	-	-	-	-
CRESA-KP11570-220816	CRESA-KP11570	ERS16091749	CAUHZM01	5510520	86	756769	393032	42	334	unknown_complex	2017	24/05/2017	Cape Town	Adult	Clinical	Blood culture	R	R	R	S	R	R	R	R	R	R	S	R	R	R	I	S	S	0	-	wzi337	KL103	unknown	O5	O5	NDM-1	-	-
CRESA-KP116-220720	CRESA-KP116	ERS16091750	CAUHWI01	5683519	131	440834	237654	53	39	unknown_complex	2019	29/01/2019	Cape Town	Neonate	Screen	Stool	R	R	R	S	R	R	R	R	R	R	I	R	R	R	R	-	-	1	ybt 16; ICEKp12	wzi2	KL2	K2	OL2α.1	O1αβ,2β	NDM-1	-	-
CRESA-KP119-merged	CRESA-KP119	ERS16091751	CAUHZS01	5711258	100	426432	248209	73	39	unknown_complex	2019	29/01/2019	Cape Town	Paed	Screen	Rectal swab	R	R	-	S	R	R	R	-	-	R	-	-	-	-	-	-	-	1	ybt 16; ICEKp12	wzi2	KL2	K2	OL2α.1	O1αβ,2β	NDM-1	-	-
CRESA-KP120-220720	CRESA-KP120	ERS16091752	CAUHUO01	5709268	126	376819	233633	38	39	unknown_complex	2019	29/01/2019	Cape Town	Neonate	Screen	Rectal swab	R	R	-	S	R	R	R	-	-	R	-	-	-	-	-	-	-	1	ybt 16; ICEKp12	wzi2	KL2	K2	OL2α.1	O1αβ,2β	NDM-1	-	-
CRESA-KP121-220720	CRESA-KP121	ERS16091753	CAUHYE01	5707608	111	482385	275824	39	39	unknown_complex	2019	29/01/2019	Cape Town	Neonate	Screen	Rectal swab	R	R	R	S	R	R	R	R	R	R	I	R	R	R	R	-	-	1	ybt 16; ICEKp12	wzi2	KL2	K2	OL2α.1	O1αβ,2β	NDM-1	-	-
CRESA-KP122-220720	CRESA-KP122	ERS16091754	CAUHWG01	5706302	111	388868	253878	41	39	unknown_complex	2019	29/01/2019	Cape Town	Neonate	Screen	Rectal swab	R	R	R	S	R	R	R	R	R	R	I	R	R	R	R	-	-	1	ybt 16; ICEKp12	wzi2	KL2	K2	OL2α.1	O1αβ,2β	NDM-1	-	-
CRESA-KP123-220720	CRESA-KP123	ERS16091755	CAUHZR01	5707142	121	440829	254011	39	39	unknown_complex	2019	29/01/2019	Cape Town	Neonate	Screen	Rectal swab	R	R	R	S	R	R	R	R	R	R	I	R	R	R	R	-	-	1	ybt 16; ICEKp12	wzi2	KL2	K2	OL2α.1	O1αβ,2β	NDM-1	-	-
CRESA-KP124-merged	CRESA-KP124	ERS16091756	CAUHZN01	5717247	101	739013	346468	90	39	unknown_complex	2019	29/01/2019	Cape Town	Neonate	Screen	Rectal swab	R	R	R	S	R	R	R	R	R	R	I	R	R	R	R	-	-	1	ybt 16; ICEKp12	wzi2	KL2	K2	OL2α.1	O1αβ,2β	NDM-1	-	-
CRESA-KP125-220720	CRESA-KP125	ERS16091757	CAUHXG01	5703583	112	388868	227243	34	39	unknown_complex	2019	29/01/2019	Cape Town	Paed	Screen	Rectal swab	R	R	R	S	R	R	R	R	R	R	I	R	R	R	R	-	-	1	ybt 16; ICEKp12	wzi2	KL2	K2	OL2α.1	O1αβ,2β	NDM-1	-	-
CRESA-KP126-merged	CRESA-KP126	ERS16091758	CAUHZO01	5712937	107	482930	276416	88	39	unknown_complex	2019	29/01/2019	Cape Town	Neonate	Screen	Rectal swab	R	R	R	S	R	R	R	R	R	R	I	R	R	R	R	-	-	1	ybt 16; ICEKp12	wzi2	KL2	K2	OL2α.1	O1αβ,2β	NDM-1	-	-
CRESA-KP127-220721	CRESA-KP127	ERS16091759	CAUHXF01	5704803	106	440834	248174	49	39	unknown_complex	2019	29/01/2019	Cape Town	Paed	Screen	Rectal swab	R	R	R	S	R	R	R	R	R	R	I	R	R	R	R	-	-	1	ybt 16; ICEKp12	wzi2	KL2	K2	OL2α.1	O1αβ,2β	NDM-1	-	-
CRESA-KP128-220721	CRESA-KP128	ERS16091760	CAUHZQ01	5741598	131	440834	275971	69	39	unknown_complex	2019	29/01/2019	Cape Town	Paed	Screen	Stool	R	R	R	S	R	R	R	R	R	R	I	R	R	R	R	-	-	1	ybt 16; ICEKp12	wzi2	KL2	K2	OL2α.1	O1αβ,2β	NDM-1	-	-
CRESA-KP129-220721	CRESA-KP129	ERS16091761	CAUHXI01	5705662	116	440833	253878	52	39	unknown_complex	2019	29/01/2019	Cape Town	Paed	Screen	Rectal swab	R	R	R	S	R	R	R	R	R	R	I	R	R	R	R	-	-	1	ybt 16; ICEKp12	wzi2	KL2	K2	OL2α.1	O1αβ,2β	NDM-1	-	-
CRESA-KP130-220721	CRESA-KP130	ERS16091762	CAUHXY01	5493027	77	513788	220849	68	39	unknown_complex	2019	29/01/2019	Cape Town	Neonate	Screen	Rectal swab	R	R	R	S	R	R	R	R	R	R	I	R	R	R	R	-	-	0	-	wzi83	KL23	K23	OL2α.2	O1αβ,2β	NDM-1	-	-
CRESA-KP131-220721	CRESA-KP131	ERS16091763	CAUHYX01	5708320	116	376819	220849	61	39	unknown_complex	2019	29/01/2019	Cape Town	Neonate	Screen	Rectal swab	R	R	R	R	R	R	R	R	R	R	I	R	R	R	R	-	-	1	ybt 16; ICEKp12	wzi2	KL2	K2	OL2α.1	O1αβ,2β	NDM-1	-	-
CRESA-KP132-220721	CRESA-KP132	ERS16091764	CAUHTZ01	5476150	55	466402	247734	55	39	unknown_complex	2019	29/01/2019	Cape Town	Paed	Screen	Rectal swab	S	R	R	S	R	R	R	R	R	R	I	R	R	R	R	-	-	1	ybt 16; ICEKp12	wzi2	KL2	K2	OL2α.1	O1αβ,2β	-	.	-	No carbapenemase found in assembly
CRESA-KP133-220721	CRESA-KP133	ERS16091765	CAUHUQ01	5704503	101	440834	298408	52	39	unknown_complex	2019	29/01/2019	Cape Town	Neonate	Screen	Rectal swab	R	R	R	S	R	R	R	R	R	R	I	R	R	R	R	-	-	1	ybt 16; ICEKp12	wzi2	KL2	K2	OL2α.1	O1αβ,2β	NDM-1	-	-
CRESA-KP134-220721	CRESA-KP134	ERS16091766	CAUHYI01	5489221	51	476806	276416	45	39	unknown_complex	2019	29/01/2019	Cape Town	Paed	Screen	Rectal swab	S	R	R	S	R	R	R	R	R	R	I	R	R	R	R	-	-	1	ybt 16; ICEKp12	wzi2	KL2	K2	OL2α.1	O1αβ,2β	NDM-1	-	-
CRESA-13459-220816	CRESA-13459	ERS16091767	CAUHWS01	5515147	52	1418277	429326	60	2621	ST17 Complex	2018	22/06/2018	Cape Town	Adult	Clinical	Blood culture	R	R	R	R	R	R	R	R	R	S	I	R	R	S	I	-	S	1	ybt14; ICEKp5	wzi141	KL25	K25	OL5	O5	-	OXA-181	-
CRESA-KP136-220721	CRESA-KP136	ERS16091768	CAUHZY01	5521581	54	1418322	430055	54	2621	ST17 Complex	2019	28/01/2019	Cape Town	Adult	Clinical	Sputum	R	R	R	R	R	R	R	R	R	S	I	R	R	I	R	-	-	1	ybt14; ICEKp5	wzi141	KL25	K25	OL5	O5	-	OXA-181	-
CRESA-KP139-220721	CRESA-KP139	ERS16091769	CAUHYY01	5707110	111	440834	276416	57	39	unknown_complex	2019	31/01/2019	Cape Town	Paed	Screen	Rectal swab	R	R	R	S	R	R	R	R	R	R	I	R	R	R	R	-	-	1	ybt 16; ICEKp12	wzi2	KL2	K2	OL2α.1	O1αβ,2β	NDM-1	-	-
CRESA-KP141-220721	CRESA-KP141	ERS16091770	CAUIAN01	5700634	108	425834	247734	54	39	unknown_complex	2019	04/02/2019	Cape Town	Paed	Screen	Rectal swab	R	R	R	S	R	R	R	R	R	R	S	R	R	R	R	-	-	1	ybt 16; ICEKp12	wzi2	KL2	K2	OL2α.1	O1αβ,2β	NDM-1	-	-
CRESA-KP144-220721	CRESA-KP144	ERS16091771	CAUHXD01	5635776	104	710524	359904	47	17	ST17 Complex	2019	02/02/2019	Cape Town	Neonate	Screen	Rectal swab	R	R	R	S	R	R	R	R	R	R	I	R	R	R	R	-	-	1	ybt14; ICEKp5	wzi141	KL25	K25	OL5	O5	NDM-1	-	-
CRESA-KP145-merged	CRESA-KP145	ERS16091772	CAUHYT01	5564556	114	461137	182085	90	502	unknown_complex	2019	04/02/2019	Cape Town	Paed	Screen	Rectal swab	R	R	R	R	R	R	R	R	R	R	I	R	-	R	R	-	-	1	-	-	-	-	-	-	NDM-1	-	-
CRESA-KP146-220721	CRESA-KP146	ERS16091773	CAUHXE01	5699544	102	440834	263356	52	39	unknown_complex	2019	04/02/2019	Cape Town	Paed	Screen	Rectal swab	R	R	R	S	R	R	R	R	R	R	I	R	-	R	R	-	-	1	ybt 16; ICEKp12	wzi2	KL2	K2	OL2α.1	O1αβ,2β	NDM-1	-	-
CRESA-KP147-220721	CRESA-KP147	ERS16091774	CAUHYW01	5699055	97	425851	233633	55	39	unknown_complex	2019	04/02/2019	Cape Town	Paed	Screen	Rectal swab	R	R	R	S	R	R	R	R	R	R	I	R	R	R	R	-	-	1	ybt 16; ICEKp12	wzi2	KL2	K2	OL2α.1	O1αβ,2β	NDM-1	-	-
CRESA-KP149-220721	CRESA-KP149	ERS16091775	CAUHWW01	5517207	54	1418277	430055	44	2621	ST17 Complex	2019	04/02/2019	Cape Town	Paed	Screen	Rectal swab	R	R	R	S	R	R	R	R	R	R	I	R	R	R	R	-	-	1	ybt14; ICEKp5	wzi141	KL25	K25	OL5	O5	NDM-1	-	-
CRESA-KP150-220721	CRESA-KP150	ERS16091776	CAUIAE01	5393150	88	432254	159757	42	502	unknown_complex	2019	04/02/2019	Cape Town	Paed	Screen	Rectal swab		R	R	S	R	R	R	R	R	R	I	R	R	R	R	-	-	1	-	-	-	-	-	-	NDM-1	-	-
CRESA-KP151-220721	CRESA-KP151	ERS16091777	CAUHVI01	5516596	51	1029270	390366	35	2621	ST17 Complex	2019	01/02/2019	Cape Town	Adult	Clinical	Tracheal aspirate	R	R	R	R	R	R	R	R	R	S	I	R	I	S	S	-	S	1	ybt14; ICEKp5	wzi141	KL25	K25	OL5	O5	NDM-1	-	-
CRESA-KP153-220721	CRESA-KP153	ERS16091778	CAUHVF01	5518809	53	1418277	427452	53	2621	ST17 Complex	2019	06/02/2019	Cape Town	Neonate	Screen	Rectal swab	R	R	R	R	R	R	R	R	R	S	I	R	R	R	R	-	-	1	ybt14; ICEKp5	wzi141	KL25	K25	OL5	O5	NDM-1	-	-
CRESA-KP154-220721	CRESA-KP154	ERS16091779	CAUHYN01	5694414	105	404135	217645	33	39	unknown_complex	2019	06/02/2019	Cape Town	Paed	Screen	Rectal swab	R	R	R	S	R	R	R	R	R	R	I	R	-	R	R	-	-	1	ybt 16; ICEKp12	wzi2	KL2	K2	OL2α.1	O1αβ,2β	NDM-1	-	-
CRESA-KP156-220722	CRESA-KP156	ERS16091780	CAUHUJ01	5496656	52	476991	275824	50	39	unknown_complex	2019	06/02/2019	Cape Town	Neonate	Screen	Rectal swab	S	R	R	S	R	R	R	R	R	R	I	R	-	R	R	-	-	1	ybt 16; ICEKp12	wzi2	KL2	K2	OL2α.1	O1αβ,2β	NDM-1	-	-
CRESA-KP157-220722	CRESA-KP157	ERS16091781	CAUHYJ01	5497227	61	476991	275971	64	39	unknown_complex	2019	06/02/2019	Cape Town	Neonate	Screen	Rectal swab	S	R	R	S	R	R	R	R	R	R	I	R	-	R	R	-	-	1	ybt 16; ICEKp12	wzi2	KL2	K2	OL2α.1	O1αβ,2β	NDM-1	-	-
CRESA-KP168-220722	CRESA-KP168	ERS16091782	CAUHUM01	5733644	140	482921	276416	55	39	unknown_complex	2019	22/01/2019	Cape Town	Neonate	Screen	Rectal swab	R	R	R	S	R	R	R	R	R	R	I	R	R	R	R	-	-	1	ybt 16; ICEKp12	wzi2	KL2	K2	OL2α.1	O1αβ,2β	NDM-1	-	-
CRESA-KP169-220722	CRESA-KP169	ERS16091783	CAUIBB01	5708735	118	440834	254010	62	39	unknown_complex	2019	22/01/2020	Cape Town	Paed	Screen	Rectal swab	R	R	R	S	R	R	R	R	R	R	I	R	R	R	R	-	-	1	ybt 16; ICEKp12	wzi2	KL2	K2	OL2α.1	O1αβ,2β	NDM-1	-	-
CRESA-KP177-220722	CRESA-KP177	ERS16091784	CAUHUG01	5717480	132	440834	298408	57	39	unknown_complex	2019	30/01/2019	Cape Town	Paed	Screen	Rectal swab	R	R	R	S	R	R	R	R	R	R	S	R	R	R	R	-	-	1	ybt 16; ICEKp12	wzi2	KL2	K2	OL2α.1	O1αβ,2β	NDM-1	-	-
CRESA-KP183-220819	CRESA-KP183	ERS16091785	CAUHZB01	5514683	65	881311	356279	33	2621	ST17 Complex	2019	12/02/2019	Cape Town	Adult	Screen	Rectal swab	R	R	R	R	R	R	R	R	R	S	I	R	R	R	R	-	-	1	ybt14; ICEKp5	wzi141	KL25	K25	OL5	O5	-	OXA-181	-
CRESA-KP184-220822	CRESA-KP184	ERS16091786	CAUHZX01	5527640	67	1418464	430055	67	2621	ST17 Complex	2019	12/02/2019	Cape Town	Adult	Screen	Rectal swab	R	R	R	R	R	R	R	R	R	S	I	R	R	R	R	-	-	1	ybt14; ICEKp5	wzi141	KL25	K25	OL5	O5	-	OXA-181	-
CRESA-KP185-220722	CRESA-KP185	ERS16091787	CAUHTT01	5518525	53	1347832	429404	54	2621	ST17 Complex	2019	14/02/2019	Cape Town	Paed	Screen	Rectal swab	R	R	R	R	R	R	R	R	R	S	I	R	R	R	S	-	-	1	ybt14; ICEKp5	wzi141	KL25	K25	OL5	O5	-	OXA-181	-
CRESA-KP186-220722	CRESA-KP186	ERS16091788	CAUIAO01	5712007	119	482921	254010	58	39	unknown_complex	2019	12/02/2019	Cape Town	Neonate	Screen	Rectal swab	R	R	R	S	R	R	R	R	R	R	I	R	R	R	R	-	-	1	ybt 16; ICEKp12	wzi2	KL2	K2	OL2α.1	O1αβ,2β	NDM-1	-	-
CRESA-KP187-220722	CRESA-KP187	ERS16091789	CAUHUI01	5713407	117	440829	220857	49	39	unknown_complex	2019	12/02/2019	Cape Town	Neonate	Screen	Rectal swab	R	R	R	S	R	R	R	R	R	R	I	R	R	R	R	-	-	1	ybt 16; ICEKp12	wzi2	KL2	K2	OL2α.1	O1αβ,2β	NDM-1	-	-
CRESA-KP188-220722	CRESA-KP188	ERS16091790	CAUIAP01	5707500	119	388868	254010	50	39	unknown_complex	2019	12/02/2019	Cape Town	Paed	Screen	Rectal swab	R	R	R	S	R	R	R	R	R	R	I	R	R	R	R	-	-	1	ybt 16; ICEKp12	wzi2	KL2	K2	OL2α.1	O1αβ,2β	NDM-1	-	-
CRESA-KP189-220822	CRESA-KP189	ERS16091791	CAUHTW01	5515840	58	1030284	370453	48	2621	ST17 Complex	2019	12/02/2019	Cape Town	Neonate	Screen	Rectal swab	R	R	R	S	R	R	R	R	R	R	I	R	R	R	R	-	-	1	ybt14; ICEKp5	wzi141	KL25	K25	OL5	O5	-	OXA-181	-
CRESA-KP193-220722	CRESA-KP193	ERS16091792	CAUIAJ01	5709971	101	440834	254010	60	39	unknown_complex	2019	12/02/2019	Cape Town	Neonate	Screen	Rectal swab	R	R	R	S	R	R	R	R	R	R	I	R	R	R	R	-	-	1	ybt 16; ICEKp12	wzi2	KL2	K2	OL2α.1	O1αβ,2β	NDM-1	-	-
CRESA-KP197-220722	CRESA-KP197	ERS16091793	CAUHYL01	5529808	50	476990	262949	54	39	unknown_complex	2019	18/02/2019	Cape Town	Paed	Screen	Rectal swab	R	R	R	S	R	R	R	R	R	S	-	R	R	R	R	-	-	1	ybt 16; ICEKp12	wzi2	KL2	K2	OL2α.1	O1αβ,2β	NDM-1	-	-
CRESA-KP198-220822	CRESA-KP198	ERS16091794	CAUIAB01	5609470	56	1248267	378063	60	307	ST307 Complex	2019	26/02/2019	Cape Town	Adult	Clinical	Blood culture	R	R	R	R	R	R	R	R	R	R	I	R	R	R	R	-	S	1	-	-	-	-	-	-	-	-	-
CRESA-KP204-220722	CRESA-KP204	ERS16091795	CAUHTY01	5514581	55	1386922	429405	34	2621	ST17 Complex	2019	14/02/2019	Cape Town	Adult	Clinical	Urine	R	R	R	R	R	R	R	R	R	S	-	R	R	S	I	-	-	1	ybt14; ICEKp5	wzi141	KL25	K25	OL5	O5	-	OXA-181	-
CRESA-KP205-220722	CRESA-KP205	ERS16091796	CAUIAM01	5773570	121	388727	242550	36	39	unknown_complex	2019	07/02/2019	Cape Town	Neonate	Screen	Rectal swab	R	R	R	S	R	R	R	R	R	R	I	R	R	R	R	-	-	1	ybt 16; ICEKp12	wzi2	KL2	K2	OL2α.1	O1αβ,2β	NDM-1	-	-
CRESA-KP206-220822	CRESA-KP206	ERS16091797	CAUIAA01	5517207	56	1386188	430055	60	2621	ST17 Complex	2019	13/02/2019	Cape Town	Neonate	Screen	Rectal swab	R	R	R	S	R	R	R	R	R	R	I	R	R	R	R	-	-	1	ybt14; ICEKp5	wzi141	KL25	K25	OL5	O5	-	OXA-181	-
CRESA-KP211-220822	CRESA-KP211	ERS16091798	CAUHWD01	5702218	105	388727	220857	38	39	unknown_complex	2019	14/02/2019	Cape Town	Neonate	Screen	Rectal swab	R	R	R	R	R	R	R	R	R	S	I	R	R	R	R	-	-	1	ybt 16; ICEKp12	wzi2	KL2	K2	OL2α.1	O1αβ,2β	NDM-1	-	-
CRESA-KP213-220722	CRESA-KP213	ERS16091799	CAUHVM01	5478465	55	1211061	397602	39	2621	ST17 Complex	2019	23/02/2019	Cape Town	Adult	Clinical	Wound swab	R	R	R	R	R	R	R	R	R	S	-	R	R	S	R	-	-	1	ybt14; ICEKp5	wzi141	KL25	K25	OL5	O5	-	OXA-181	-
CRESA-KP214-220722	CRESA-KP214	ERS16091800	CAUHZZ01	5519357	60	1347879	335143	39	2621	ST17 Complex	2019	26/02/2019	Cape Town	Paed	Clinical	Bronchial alveolar	R	R	R	R	R	R	R	R	R	S	I	R	R	R	R	-	S	1	ybt14; ICEKp5	wzi141	KL25	K25	OL5	O5	-	OXA-181	-
CRESA-KP216-220722	CRESA-KP216	ERS16091801	CAUHZF01	5705820	114	404135	254011	44	39	unknown_complex	2019	12/02/2019	Cape Town	Neonate	Screen	Rectal swab	R	R	R	S	R	R	R	R	R	R	I	R	R	R	R	-	-	1	ybt 16; ICEKp12	wzi2	KL2	K2	OL2α.1	O1αβ,2β	NDM-1	-	-
CRESA-KP218-220722	CRESA-KP218	ERS16091802	CAUHXS01	5476364	48	1416521	429436	36	2621	ST17 Complex	2019	05/03/2019	Cape Town	Neonate	Clinical	Blood culture	R	R	R	R	R	R	R	R	R	S	I	R	R	I	I	S	S	1	ybt14; ICEKp5	wzi141	KL25	K25	OL5	O5	-	OXA-181	-
CRESA-KP223-220722	CRESA-KP223	ERS16091803	CAUHVK01	5446870	46	811040	469331	35	48	unknown_complex	2019	31/03/2019	Cape Town	Paed	Screen	Rectal swab	R	R	R	R	R	R	R	R	R		S	R	R	R	I	-	-	1	ybt 10; ICEKp4	wzi62	KL62	K62	OL2α.1	O1αβ,2α	-	OXA-48	-
CRESA-KP226-220722	CRESA-KP226	ERS16091804	CAUHXT01	5501560	56	1386188	370453	43	2621	ST17 Complex	2019	03/04/2019	Cape Town	Paed	Screen	Stool	R	R	R	R	R	R	R	R	R	S	I	R	R	R	R	-	-	1	ybt14; ICEKp5	wzi141	KL25	K25	OL5	O5	-	OXA-181	-
CRESA-KP228-merged	CRESA-KP228	ERS16091805	CAUHWN01	6182836	255	831064	170444	62	2621	ST17 Complex	2019	30/03/2019	Cape Town	Neonate	Clinical	Blood culture	R	R	R	R	R	R	R	R	R	S	I	R	R	R	R	-	-	1	ybt14; ICEKp5	wzi141	KL25	K25	OL5	O5	NDM-1	OXA-181	NDM-1, OXA-181
CRESA-KP230-220722	CRESA-KP230	ERS16091806	CAUHYK01	5529205	52	1386188	371072	49	2621	ST17 Complex	2019	12/03/2019	Cape Town	Adult	Screen	Stool	R	R	R	R	R	R	R	R	R	S	I	R	R	R	R	-	-	1	ybt14; ICEKp5	wzi141	KL25	K25	OL5	O5	NDM-1	-	-
CRESA-KP231-220722	CRESA-KP231	ERS16091807	CAUIAC01	5539459	77	1386188	430055	63	2621	ST17 Complex	2019	11/03/2019	Cape Town	Adult	Clinical	Urine	R	R	R	R	R	R	R	R	R	S	I	R	S	S	S	-	S	1	ybt14; ICEKp5	wzi141	KL25	K25	OL5	O5	NDM-1	-	-
CRESA-KP232-220722	CRESA-KP232	ERS16091808	CAUIBG01	5516546	52	1386188	430055	43	2621	ST17 Complex	2019	12/03/2019	Cape Town	Adult	Screen	Stool	R	R	R	R	R	R	R	R	R	S	I	R	R	R	R	-	-	1	ybt14; ICEKp5	wzi141	KL25	K25	OL5	O5	NDM-1	-	-
CRESA-KP235-220722	CRESA-KP235	ERS16091809	CAUIBK01	5709296	103	388727	254010	53	39	unknown_complex	2019	05/03/2019	Cape Town	Neonate	Clinical	CSF	R	R	-	S	-	-	-	R	R	-	-	-	R	S	I	-	S	1	ybt 16; ICEKp12	wzi2	KL2	K2	OL2α.1	O1αβ,2β	NDM-1	-	-
CRESA-KP236-220722	CRESA-KP236	ERS16091810	CAUHYQ01	5632458	68	906214	400335	53	20	unknown_complex	2019	06/03/2019	Cape Town	Adult	Clinical	Blood culture	S	R	R	S	R	R	R	R	R	S	-	R	R	S	S	-	-	1	-	-	-	-	-	-	-	OXA-181
CRESA-KP239-220722	CRESA-KP239	ERS16091811	CAUIBI01	5517791	47	1444952	429501	53	2621	ST17 Complex	2019	12/03/2019	Cape Town	Adult	Screen	Stool	R	R	R	R	R	R	R	R	R	S	I	R	R	R	R	-	-	1	ybt14; ICEKp5	wzi141	KL25	K25	OL5	O5	-	OXA-181
CRESA-KP241-220722	CRESA-KP241	ERS16091812	CAUHVW01	5714217	102	426423	254010	48	39	unknown_complex	2019	09/03/2019	Cape Town	Neonate	Screen	Stool	R	R	R	S	R	R	R	R	R	R	I	R	R	R	R	-	-	1	ybt 16; ICEKp12	wzi2	KL2	K2	OL2α.1	O1αβ,2β	NDM-1	-	-
CRESA-KP242-220722	CRESA-KP242	ERS16091813	CAUIBM01	5710625	122	388868	247769	44	39	unknown_complex	2019	09/03/2019	Cape Town	Neonate	Screen	Stool	R	R	R	S	R	R	R	R	R	R	I	R	R	R	R	-	-	1	ybt 16; ICEKp12	wzi2	KL2	K2	OL2α.1	O1αβ,2β	NDM-1	-	-
CRESA-KP243-220722	CRESA-KP243	ERS16091814	CAUIBL01	5698437	90	475677	203172	44	15	ST15 Complex	2019	28/03/2019	Cape Town	Adult	Clinical	Tissue	R	R	R	R	R	R	R	R	R	R	R	R	I	S	S	-	S	1	-	-	-	-	-	-	-	OXA-181
CRESA-KP244-220722	CRESA-KP244	ERS16091815	CAUHUZ01	5501527	54	971376	359301	53	2621	ST17 Complex	2019	15/03/2019	Cape Town	Adult	Clinical	Bronchial washing	R	R	R	R	R	R	R	R	R	S	I	R	R	R	R	-	S	1	ybt14; ICEKp5	wzi141	KL25	K25	OL5	O5	-	OXA-181
CRESA-KP245-220722	CRESA-KP245	ERS16091816	CAUHYP01	5618577	61	426449	233633	55	39	unknown_complex	2019	09/03/2019	Cape Town	Adult	Screen	Stool	R	R	R	R	R	R	R	R	R	S	-	R	R	R	I	-	-	1	ybt 16; ICEKp12	wzi2	KL2	K2	OL2α.1	O1αβ,2β	-	-	-
CRESA-KP246-220722	CRESA-KP246	ERS16091817	CAUHVT01	5703249	100	440834	263575	63	39	unknown_complex	2019	08/03/2019	Cape Town	Neonate	Screen	Stool	R	R	R	S	R	R	R	R	R	R	I	R	R	R	R	-	-	1	ybt 16; ICEKp12	wzi2	KL2	K2	OL2α.1	O1αβ,2β	NDM-1	-	-
CRESA-KP247-220722	CRESA-KP247	ERS16091818	CAUIBJ01	5517943	59	1384090	322992	38	2621	ST17 Complex	2019	24/03/2019	Cape Town	Adult	Clinical	Urine	R	R	R	R	R	R	R	R	R	S	-	R	R	R	R	-	S	1	ybt14; ICEKp5	wzi141	KL25	K25	OL5	O5	-	OXA-181
CRESA-KP249-220722	CRESA-KP249	ERS16091819	CAUHVY01	5703393	117	440834	254010	58	39	unknown_complex	2019	09/03/2019	Cape Town	Neonate	Screen	Stool	R	R	R	S	R	R	R	R	R	R	I	R	R	R	R	-	-	1	ybt 16; ICEKp12	wzi2	KL2	K2	OL2α.1	O1αβ,2β	NDM-1	-	-
CRESA-KP253-220722	CRESA-KP253	ERS16091820	CAUHTX01	5485490	51	1419054	371072	49	2621	ST17 Complex	2019	07/03/2019	Cape Town	Adult	Clinical	Urine	R	R	R	R	R	R	R	R	R	S	S	R	R	S	S	I	S	1	ybt14; ICEKp5	wzi141	KL25	K25	OL5	O5	-	OXA-181
CRESA-KP259-220722	CRESA-KP259	ERS16091821	CAUHUB01	5636628	103	376819	230466	37	39	unknown_complex	2019	21/04/2019	Cape Town	Paed	Screen	Stool	R	R	R	S	R	R	R	R	R	R	I	R	R	R	R	-	-	1	ybt 16; ICEKp12	wzi2	KL2	K2	OL2α.1	O1αβ,2β	NDM-1	-	-
CRESA-KP260-220722	CRESA-KP260	ERS16091822	CAUHYR01	5520680	53	1421298	427452	51	2621	ST17 Complex	2019	20/04/2019	Cape Town	Adult	Clinical	Tracheal aspirate	R	R	R	R	R	R	R	R	R	S	I	R	R	S	I	-	S	1	ybt14; ICEKp5	wzi141	KL25	K25	OL5	O5	-	OXA-181
CRESA-KP261-220722	CRESA-KP261	ERS16091823	CAUHVJ01	5516731	45	790227	429945	43	2621	ST17 Complex	2019	20/04/2019	Cape Town	Paed	Screen	Rectal swab	R	R	R	R	R	R	R	R	R	S	I	R	R	I	I	-	S	1	ybt14; ICEKp5	wzi141	KL25	K25	OL5	O5	-	OXA-181
CRESA-KP262-220722	CRESA-KP262	ERS16091824	CAUHYV01	5653254	82	482334	276416	43	39	unknown_complex	2019	24/04/2019	Cape Town	Paed	Screen	Rectal swab	R	R	R	S	R	R	R	R	R	R	I	R	R	R	R	-	-	1	ybt 16; ICEKp12	wzi2	KL2	K2	OL2α.1	O1αβ,2β	NDM-1	-	-
CRESA-KP265-220722	CRESA-KP265	ERS16091825	CAUIBN01	5626364	139	499472	186106	35	152	unknown_complex	2019	15/04/2019	Cape Town	Adult	Clinical	Urine	R	R	R	R	R	R	R	R	R	R	R	R	R	R	R	-	R	1	-	-	-	-	-	-	NDM-1	-
CRESA-KP267-220725	CRESA-KP267	ERS16091826	CAUHWJ01	5705721	114	388727	253878	48	39	unknown_complex	2019	16/04/2019	Cape Town	Neonate	Clinical	Blood culture	R	R	R	S	R	R	R	R	R	R	I	R	R	I	I	-	-	1	ybt 16; ICEKp12	wzi2	KL2	K2	OL2α.1	O1αβ,2β	NDM-1	-	-
CRESA-KP269-220725	CRESA-KP269	ERS16091827	CAUIAS01	5481929	52	1416521	430055	52	2621	ST17 Complex	2019	16/04/2019	Cape Town	Adult	Clinical	Urine	R	R	R	R	R	R	R	R	R	S	I	R	R	S	S	-	S	1	ybt14; ICEKp5	wzi141	KL25	K25	OL5	O5	-	OXA-181
CRESA-KP270-220725	CRESA-KP270	ERS16091828	CAUIAL01	5526318	54	1418419	455971	43	2621	ST17 Complex	2019	18/04/2019	Cape Town	Neonate	Screen	Rectal swab	R	R	R	R	R	R	R	R	R	S	I	R	-	R	I	-	-	1	ybt14; ICEKp5	wzi141	KL25	K25	OL5	O5	-	OXA-181
CRESA-KP271-220725	CRESA-KP271	ERS16091829	CAUHWK01	5707220	115	542111	276011	35	39	unknown_complex	2019	17/04/2019	Cape Town	Neonate	Clinical	Intravenous catheter tip	R	R	R	S	R	R	R	R	R	R	I	R	R	R	R	-	-	1	ybt 16; ICEKp12	wzi2	KL2	K2	OL2α.1	O1αβ,2β	NDM-1	-	-
CRESA-KP272-220725	CRESA-KP272	ERS16091830	CAUHWH01	5710510	103	440834	346467	44	39	unknown_complex	2019	18/04/2019	Cape Town	Paed	Screen	Rectal swab	R	R	R	S	R	R	R	R	R	R	I	R	R	R	R	-	-	1	ybt 16; ICEKp12	wzi2	KL2	K2	OL2α.1	O1αβ,2β	NDM-1	-	-
CRESA-KP273-220812	CRESA-KP273	ERS16091831	CAUHWA01	5700121	152	499664	186106	41	152	unknown_complex	2019	18/04/2019	Cape Town	Adult	Screen	Rectal swab	R	R	R	R	R	R	R	R	R	R	R	R	R	R	R	-	-	1	-	-	-	-	-	-	NDM-1	-
CRESA-KP274B-220822	CRESA-KP274B	ERS16091833	CAUHVP01	5703964	103	440834	247606	69	39	unknown_complex	2019	17/04/2019	Cape Town	Paed	Screen	Rectal swab	R	R	R	R	R	R	R	R	R	S	I	R	R	R	R	-	-	1	ybt 16; ICEKp12	wzi2	KL2	K2	OL2α.1	O1αβ,2β	NDM-1	-	-
CRESA-KP275-220822	CRESA-KP275	ERS16091834	CAUIAK01	5557892	90	840359	274803	58	584	unknown_complex	2019	13/04/2019	Cape Town	Paed	Screen	Rectal swab	R	R	R	S	R	R	R	R	R	R	I	R	R	R	R	-	-	1	-	-	-	-	-	-	NDM-1	-
CRESA-KP276-220725	CRESA-KP276	ERS16091835	CAUHVB01	5517000	48	1421253	429945	69	2621	ST17 Complex	2018	15/04/2018	Cape Town	Paed	Screen	Rectal swab	R	R	R	S	R	R	R	R	R	R	I	R	-	R	R	-	-	1	ybt14; ICEKp5	wzi141	KL25	K25	OL5	O5	-	OXA-181
CRESA-KP278-220822	CRESA-KP278	ERS16091836	CAUHUW01	5474851	47	1418277	429436	71	2621	ST17 Complex	2019	14/04/2019	Cape Town	Adult	Screen	Rectal swab	R	R	R	R	R	R	R	R	R	S	-	R	-	R	R	-	-	1	ybt14; ICEKp5	wzi141	KL25	K25	OL5	O5	-	OXA-181
CRESA-KP281-220725	CRESA-KP281	ERS16091837	CAUIAD01	5557383	54	1029315	388161	32	2621	ST17 Complex	2019	14/04/2019	Cape Town	Neonate	Screen	Rectal swab	R	R	R	R	R	R	R	R	R	S	-	R	-	R	I	-	-	1	ybt14; ICEKp5	wzi141	KL25	K25	OL5	O5	-	OXA-181
CRESA-KP282-220725	CRESA-KP282	ERS16091838	CAUHUV01	5509463	52	1416517	427452	73	2621	ST17 Complex	2019	09/04/2019	Cape Town	Paed	Screen	Rectal swab	R	R	R	R	R	R	R	R	R	S	I	R	R	R	R	-	-	1	ybt14; ICEKp5	wzi141	KL25	K25	OL5	O5	-	OXA-181
CRESA-KP283-220812	CRESA-KP283	ERS16091839	CAUHZV01	5706402	112	376819	220849	41	39	unknown_complex	2019	16/04/2019	Cape Town	Paed	Screen	Rectal swab	R	R	R	S	R	R	R	R	R	R	I	R	R	R	R	-	-	1	ybt 16; ICEKp12	wzi2	KL2	K2	OL2α.1	O1αβ,2β	NDM-1	-	-
CRESA-KP285-220725	CRESA-KP285	ERS16091840	CAUIDN01	5523360	59	828413	430055	63	2621	ST17 Complex	2019	11/04/2019	Cape Town	Paed	Screen	Rectal swab	R	R	R	S	R	R	R	R	R	R	I	R	R	R	R	-	-	1	ybt14; ICEKp5	wzi141	KL25	K25	OL5	O5	-	OXA-181
CRESA-KP288-220822	CRESA-KP288	ERS16091841	CAUIDI01	5511707	59	1416517	429436	92	2621	ST17 Complex	2019	03/05/2019	Cape Town	Paed	Screen	Rectal swab	R	R	R	R	R	R	R	R	R	S	I	R	R	R	R	-	-	1	ybt14; ICEKp5	wzi141	KL25	K25	OL5	O5	-	OXA-181
CRESA-KP289-220725	CRESA-KP289	ERS16091842	CAUIJE01	5713165	107	440834	275971	56	39	unknown_complex	2019	27/04/2019	Cape Town	Adult	Clinical	Intravenous catheter tip	R	-	R	R	R	R	R	-	-	S	-	-	R	I	R	-	-	1	ybt 16; ICEKp12	wzi2	KL2	K2	OL2α.1	O1αβ,2β	NDM-1	-	-
CRESA-KP292-220725	CRESA-KP292	ERS16091843	CAUIDD01	5519767	54	1416517	429405	56	2621	ST17 Complex	2019	30/04/2019	Cape Town	Paed	Screen	Rectal swab	R	R	R	R	R	R	R	R	R	S	I	R	R	R	R	-	-	1	ybt14; ICEKp5	wzi141	KL25	K25	OL5	O5	-	OXA-181
CRESA-KP294-220725	CRESA-KP294	ERS16091844	CAUICX01	5477199	60	1384779	429060	42	2621	ST17 Complex	2019	30/04/2019	Cape Town	Paed	Screen	Stool	R	R	R	R	R	R	R	R	R	R	I	R	R	R	R	-	-	1	ybt14; ICEKp5	wzi141	KL25	K25	OL5	O5	-	OXA-181
CRESA-KP295-220725	CRESA-KP295	ERS16091845	CAUIHG01	5540409	87	502705	275998	50	39	unknown_complex	2019	30/04/2019	Cape Town	Neonate	Screen	Stool	R	R	R	R	R	R	R	R	R	S	I	R	R	R	I	-	-	0	-	wzi62	KL62	K62	OL2α.2	O1αβ,2β	NDM-1	-
CRESA-KP296-220822	CRESA-KP296	ERS16091846	CAUICP01	5476091	55	1389485	370453	66	2621	ST17 Complex	2019	23/04/2019	Cape Town	Adult	Clinical	Superficial swab	R	R	R	R	R	R	R	R	R	S	S	R	R	R	R	S	S	1	ybt14; ICEKp5	wzi141	KL25	K25	OL5	O5	-	OXA-181
CRESA-KP298-220812	CRESA-KP298	ERS16091847	CAUIHX01	5509639	54	1416517	428882	57	2621	ST17 Complex	2019	03/05/2019	Cape Town	Paed	Screen	Rectal swab	R	R	R	R	R	R	R	R	R	S	I	R	R	R	R	-	-	1	ybt14; ICEKp5	wzi141	KL25	K25	OL5	O5	-	OXA-181
CRESA-KP300-220725	CRESA-KP300	ERS16091848	CAUIFS01	6046716	301	1416520	297495	56	2621	ST17 Complex	2019	02/05/2019	Cape Town	Paed	Screen	Rectal swab	R	R	R	S	R	R	R	R	R	R	I	R	R	R	R	-	-	1	ybt14; ICEKp5	wzi141	KL25	K25	OL5	O5	NDM-1	-	-
CRESA-KP302-220725	CRESA-KP302	ERS16091849	CAUIIG01	5558563	90	1364815	460414	34	584	unknown_complex	2019	04/05/2019	Cape Town	Neonate	Screen	Rectal swab	R	R	R	S	R	R	R	R	R	R	I	R	R	R	R	-	-	1	-	-	-	-	-	-	NDM-1	-
CRESA-KP309-220725	CRESA-KP309	ERS16091850	CAUICK01	5512867	54	1418277	382203	63	2621	ST17 Complex	2019	02/05/2019	Cape Town	Adult	Clinical	Urine	R	R	R	R	R	R	R	R	R	S	I	R	R	I	R	-	S	1	ybt14; ICEKp5	wzi141	KL25	K25	OL5	O5	NDM-1	-	-
CRESA-KP311-220725	CRESA-KP311	ERS16091851	CAUICH01	5516761	51	1418277	429295	61	2621	ST17 Complex	2019	06/05/2019	Cape Town	Paed	Screen	Stool	R	R	R	R	R	R	R	R	R	S	-	R	R	R	R	-	-	1	ybt14; ICEKp5	wzi141	KL25	K25	OL5	O5	NDM-1	-	-
CRESA-KP313-220725	CRESA-KP313	ERS16091852	CAUICZ01	5509862	53	1416517	430055	45	2621	ST17 Complex	2019	06/05/2019	Cape Town	Paed	Screen	Stool	R	R	R	R	R	R	R	R	R	S	I	R	R	R	R	-	-	1	ybt14; ICEKp5	wzi141	KL25	K25	OL5	O5	NDM-1	-	-
CRESA-KP315-220725	CRESA-KP315	ERS16091853	CAUIGP01	5758480	136	388727	242040	48	39	unknown_complex	2019	10/05/2019	Cape Town	Neonate	Screen	Stool	R	R	R	S	R	R	R	R	R	R	I	R	R	R	R	-	-	1	ybt 16; ICEKp12	wzi2	KL2	K2	OL2α.1	O1αβ,2β	NDM-1	-	-
CRESA-KP317-220725	CRESA-KP317	ERS16091854	CAUIEG01	5514741	54	1416517	430055	57	2621	ST17 Complex	2019	08/05/2019	Cape Town	Paed	Screen	Stool	R	R	R	R	R	R	R	R	R	S	I	R	R	R	R	-	S	1	ybt14; ICEKp5	wzi141	KL25	K25	OL5	O5	-	OXA-181
CRESA-KP319-merged	CRESA-KP319	ERS16091855	CAUIFK01	5724226	117	440834	298630	124	39	unknown_complex	2019	06/05/2019	Cape Town	Neonate	Screen	Rectal swab	R	R	R	S	R	R	R	R	R	R	I	R	R	R	R	-	S	1	ybt 16; ICEKp12	wzi2	KL2	K2	OL2α.1	O1αβ,2β	NDM-1	-	-
CRESA-KP321-220725	CRESA-KP321	ERS16091856	CAUIIB01	5550212	55	1386331	429405	56	2621	ST17 Complex	2019	06/05/2019	Cape Town	Adult	Clinical	Blood culture	R	R	R	R	R	R	R	R	R	S	I	R	R	I	R	-	S	1	ybt14; ICEKp5	wzi141	KL25	K25	OL5	O5	-	OXA-181
CRESA-KP322-220725	CRESA-KP322	ERS16091857	CAUIIH01	5710624	100	428124	217401	40	39	unknown_complex	2019	10/05/2019	Cape Town	Neonate	Screen	Rectal swab	R	R	R	S	R	R	R	R	R	R	I	R	R	R	R	-	-	1	ybt 16; ICEKp12	wzi2	KL2	K2	OL2α.1	O1αβ,2β	NDM-1	-	-
CRESA-KP323-220725	CRESA-KP323	ERS16091858	CAUIDZ01	5501801	47	1389164	371072	62	2621	ST17 Complex	2019	09/05/2019	Cape Town	Paed	Screen	Stool	R	R	R	R	R	R	R	R	R	S		R	R	R	R	-	-	1	ybt14; ICEKp5	wzi141	KL25	K25	OL5	O5	-	OXA-181
CRESA-KP326-220725	CRESA-KP326	ERS16091859	CAUIHP01	5712615	101	376819	233633	73	39	unknown_complex	2019	09/05/2019	Cape Town	Neonate	Screen	Stool	R	R	R	S	R	R	R	R	R	R	I	R	R	R	R	-	-	1	ybt 16; ICEKp12	wzi2	KL2	K2	OL2α.1	O1αβ,2β	NDM-1	-	-
CRESA-KP328-220725	CRESA-KP328	ERS16091860	CAUICY01	5513285	48	1416517	430055	61	2621	ST17 Complex	2019	07/05/2019	Cape Town	Paed	Screen	Stool	R	R	R	R	R	R	R	R	R	S	-	R	R	R	I	-	-	1	ybt14; ICEKp5	wzi141	KL25	K25	OL5	O5	-	OXA-181
CRESA-KP330-220725	CRESA-KP330	ERS16091861	CAUIIJ01	5514797	59	1215554	347552	31	2621	ST17 Complex	2019	03/05/2019	Cape Town	Adult	Screen	Stool	R	R	-	R	R	R	R	R	R	S	-	-	-	R	R	-	-	1	ybt14; ICEKp5	wzi141	KL25	K25	OL5	O5	-	OXA-181
CRESA-KP332-220725	CRESA-KP332	ERS16091862	CAUICU01	5515716	55	1386188	370905	47	2621	ST17 Complex	2019	17/05/2019	Cape Town	Neonate	Screen	Rectal swab	R	R	R	S	R	R	R	R	R	R	I	R	R	R	R	-	-	1	ybt14; ICEKp5	wzi141	KL25	K25	OL5	O5	-	OXA-181
CRESA-KP336-220725	CRESA-KP336	ERS16091863	CAUIIA01	5707433	92	440834	263391	50	39	unknown_complex	2019	16/05/2019	Cape Town	Neonate	Screen	Stool	R	R	R	S	R	R	R	R	R	R	I	R	R	R	R	S	-	1	ybt 16; ICEKp12	wzi2	KL2	K2	OL2α.1	O1αβ,2β	NDM-1	-	-
CRESA-KP337-220725	CRESA-KP337	ERS16091864	CAUIFJ01	5713779	107	425835	226171	44	39	unknown_complex	2019	16/05/2019	Cape Town	Neonate	Screen	Stool	R	R	R	S	R	R	R	R	R	R	I	R	R	R	R	S	-	1	ybt 16; ICEKp12	wzi2	KL2	K2	OL2α.1	O1αβ,2β	NDM-1	-	-
CRESA-KP338-220725	CRESA-KP338	ERS16091865	CAUIEH01	5620002	100	466402	275971	46	39	unknown_complex	2019	16/05/2019	Cape Town	Neonate	Screen	Rectal swab	R	R	R	R	R	R	R	R	R	R	I	R	R	R	R	-	-	1	ybt 16; ICEKp12	wzi2	KL2	K2	OL2α.1	O1αβ,2β	NDM-1	-	-
CRESA-KP339-merged	CRESA-KP339	ERS16091866	CAUIFE01	5707805	102	388868	220849	71	39	unknown_complex	2019	16/05/2019	Cape Town	Neonate	Screen	Rectal swab	R	R	R	S	R	R	R	R	R	R	I	R	R	R	R	-	-	1	ybt 16; ICEKp12	wzi2	KL2	K2	OL2α.1	O1αβ,2β	NDM-1	-	-
CRESA-KP340-merged	CRESA-KP340	ERS16091867	CAUIHY01	5703285	105	388868	211376	64	39	unknown_complex	2019	16/05/2019	Cape Town	Paed	Screen	Rectal swab	R	R	R	S	R	R	R	R	R	R	I	R	R	R	R	-	-	1	ybt 16; ICEKp12	wzi2	KL2	K2	OL2α.1	O1αβ,2β	NDM-1	-	-
CRESA-KP341-merged	CRESA-KP341	ERS16091868	CAUIEM01	5393539	90	396507	159757	65	502	unknown_complex	2019	16/05/2019	Cape Town	Paed	Screen	Rectal swab	R	R	R	R	R	R	R	R	R	R	I	R	R	R	R	-	-	1	-	-	-	-	-	-	NDM-1	-
CRESA-KP342-merged	CRESA-KP342	ERS16091869	CAUIIC01	5707337	104	388868	233633	74	39	unknown_complex	2019	16/05/2019	Cape Town	Neonate	Screen	Rectal swab	R	R	R	S	R	R	R	R	R	R	I	R	R	R	R	-	-	1	ybt 16; ICEKp12	wzi2	KL2	K2	OL2α.1	O1αβ,2β	NDM-1	-	-
CRESA-KP343-220822	CRESA-KP343	ERS16091870	CAUIIM01	5700495	107	388868	211376	43	39	unknown_complex	2019	16/05/2019	Cape Town	Neonate	Screen	Rectal swab	R	R	R	S	R	R	R	R	R	R	I	R	R	R	R	-	-	1	ybt 16; ICEKp12	wzi2	KL2	K2	OL2α.1	O1αβ,2β	NDM-1	-	-
CRESA-KP344-220726	CRESA-KP344	ERS16091871	CAUIIT01	5482813	55	1416521	370453	63	2621	ST17 Complex	2019	13/05/2019	Cape Town	Adult	Clinical	Tracheal aspirate	R	R	R	R	R	R	R	R	R	S	I	R	R	R	R	-	S	1	ybt14; ICEKp5	wzi141	KL25	K25	OL5	O5	-	OXA-181
CRESA-KP345-220727	CRESA-KP345	ERS16091872	CAUICT01	5519085	52	1386414	430055	49	2621	ST17 Complex	2019	14/05/2019	Cape Town	Adult	Clinical	Tracheal aspirate	R	R	R	R	R	R	R	R	R	S	I	R	R	I	R	-	S	1	ybt14; ICEKp5	wzi141	KL25	K25	OL5	O5	-	OXA-181
CRESA-KP348-220727	CRESA-KP348	ERS16091873	CAUIIP01	5709171	100	542111	230467	58	39	unknown_complex	2019	15/05/2019	Cape Town	Neonate	Clinical	Blood culture	R	R	R	S	R	R	R	R	R	R	I	R	R	R	R	-	S	1	ybt 16; ICEKp12	wzi2	KL2	K2	OL2α.1	O1αβ,2β	NDM-1	-	-
CRESA-KP352-220727	CRESA-KP352	ERS16091874	CAUIIZ01	5534738	70	1418322	429405	60	2621	ST17 Complex	2019	13/05/2019	Cape Town	Adult	Clinical	Urine	R	R	R	R	R	R	R	R	R	S		R	R	I	S	-	S	1	ybt14; ICEKp5	wzi141	KL25	K25	OL5	O5	-	OXA-181
CRESA-KP353-220727	CRESA-KP353	ERS16091875	CAUIJJ01	5540782	130	532140	181707	42	3623	unknown_complex	2019	13/05/2019	Cape Town	Paed	Screen	Rectal swab	R	R	R	R	R	R	R	R	R	R	R	R	R	R	R	-	-	1	-	-	-	-	-	-	-	-	-
CRESA-KP355-220727	CRESA-KP355	ERS16091876	CAUIDG01	5438998	49	710524	336156	53	17	ST17 Complex	2019	14/05/2019	Cape Town	Paed	Screen	Rectal swab	R	R	R	S	R	R	R	R	R	S		R	R	R	R	-	-	1	ybt14; ICEKp5	wzi141	KL25	K25	OL5	O5	NDM-1	-
CRESA-KP356-220727	CRESA-KP356	ERS16091877	CAUIJI01	5706784	105	388868	254010	53	39	unknown_complex	2019	14/05/2019	Cape Town	Paed	Screen	Rectal swab	R	R	R	S	R	R	R	R	R	R	I	R	R	R	R	-	-	1	ybt 16; ICEKp12	wzi2	KL2	K2	OL2α.1	O1αβ,2β	NDM-1	-	-
CRESA-KP357-220727	CRESA-KP357	ERS16091878	CAUIIW01	5548556	49	1389165	430055	56	2621	ST17 Complex	2019	09/05/2019	Cape Town	Adult	Clinical	Tissue	R	R	R	R	R	R	R	R	R	S	I	R	R	R	R	-	S	1	ybt14; ICEKp5	wzi141	KL25	K25	OL5	O5	NDM-1	-	-
CRESA-KP360-220727	CRESA-KP360	ERS16091879	CAUIJN01	6000772	192	479408	159712	45	1454	unknown_complex	2019	17/05/2019	Cape Town	Neonate	Screen	Stool	R	R	R	R	R	R	R	R	R	R	I	R	R	R	R	-	-	1	-	-	-	-	-	-	NDM-1	-
CRESA-KP361-220727	CRESA-KP361	ERS16091880	CAUIBU01	5682215	97	539201	257893	39	15	ST15 Complex	2019	18/05/2019	Cape Town	Paed	Screen	Rectal swab	R	R	R	R	R	R	R	R	R	R	R	R	R	R	R	-	-	1	-	-	-	-	-	-	-	OXA-181
CRESA-KP363-220727	CRESA-KP363	ERS16091881	CAUIIS01	5518957	52	1388969	429803	61	2621	ST17 Complex	2019	17/05/2019	Cape Town	Neonate	Screen	Stool	R	R	R	R	R	R	R	R	R	S	I	R	R	R	R	-	-	1	ybt14; ICEKp5	wzi141	KL25	K25	OL5	O5	NDM-1	-	-
CRESA-KP366-220727	CRESA-KP366	ERS16091882	CAUIJD01	5867769	100	430846	220832	57	2497	unknown_complex	2019	23/05/2019	Cape Town	Adult	Clinical	Sputum	R	R	R	R	R	R	R	R	R	R	R	R	R	R	R	R	-	1	-	-	-	-	-	-	NDM-1	OXA-232	NDM-1, OXA-232
CRESA-KP367-220727	CRESA-KP367	ERS16091883	CAUIJH01	5705832	108	388727	233633	43	39	unknown_complex	2019	30/05/2019	Cape Town	Neonate	Screen	Rectal swab	R	R	R	R	R	R	R	R	R	S	I	R	R	R	R	-	-	1	ybt 16; ICEKp12	wzi2	KL2	K2	OL2α.1	O1αβ,2β	NDM-1	-	-
CRESA-KP368-220727	CRESA-KP368	ERS16091884	CAUIEZ01	5707017	119	388727	247769	53	39	unknown_complex	2019	30/05/2019	Cape Town	Neonate	Screen	Rectal swab	R	R	R	R	R	R	R	R	R	S	I	R	R	R	R	-	-	1	ybt 16; ICEKp12	wzi2	KL2	K2	OL2α.1	O1αβ,2β	NDM-1	-	-
CRESA-KP371-220727	CRESA-KP371	ERS16091885	CAUIIO01	5708168	117	388727	254010	39	39	unknown_complex	2019	29/05/2019	Cape Town	Neonate	Screen	Rectal swab	R	R	R	R	R	R	R	R	R	S	I	R	R	R	R	-	-	1	ybt 16; ICEKp12	wzi2	KL2	K2	OL2α.1	O1αβ,2β	NDM-1	-	-
CRESA-KP372-220727	CRESA-KP372	ERS16091886	CAUIEO01	5709546	101	440834	247769	47	39	unknown_complex	2019	29/05/2019	Cape Town	Neonate	Screen	Rectal swab	R	R	R	R	R	R	R	R	R	S	I	R	R	R	R	-	-	1	ybt 16; ICEKp12	wzi2	KL2	K2	OL2α.1	O1αβ,2β	NDM-1	-	-
CRESA-KP374-220727	CRESA-KP374	ERS16091887	CAUICW01	5509846	47	1416517	429405	44	2621	ST17 Complex	2019	27/05/2019	Cape Town	Paed	Screen	Rectal swab	R	R	R	R	R	R	R	R	R	S	I	R	R	R	R	-	-	1	ybt14; ICEKp5	wzi141	KL25	K25	OL5	O5	NDM-1	-	-
CRESA-KP379-merged	CRESA-KP379	ERS16091888	CAUIIK01	5476219	50	1416521	429436	84	2621	ST17 Complex	2019	29/05/2019	Cape Town	Adult	Clinical	Urine	R	R	R	R	R	R	R	R	R	S	I	R	R	I	I	-	S	1	ybt14; ICEKp5	wzi141	KL25	K25	OL5	O5	-	OXA-181	-
CRESA-KP381-220727	CRESA-KP381	ERS16091889	CAUIDQ01	5547882	56	992035	426740	35	2621	ST17 Complex	2019	26/05/2019	Cape Town	Adult	Clinical	Urine	R	R	R	R	R	R	R	R	R	S	I	R	R	I	R	R	-	1	ybt14; ICEKp5	wzi141	KL25	K25	OL5	O5	-	OXA-181	-
CRESA-KP382-merged	CRESA-KP382	ERS16091890	CAUICF01	5514287	54	1383946	370453	82	2621	ST17 Complex	2019	26/05/2019	Cape Town	Adult	Clinical	Urine	R	R	R	R	R	R	R	R	R	S	S	R	R	I	I	R	S	1	ybt14; ICEKp5	wzi141	KL25	K25	OL5	O5	-	OXA-181	-
CRESA-KP386-220727	CRESA-KP386	ERS16091891	CAUIET01	5706254	109	542111	254010	35	39	unknown_complex	2019	31/05/2019	Cape Town	Neonate	Screen	Rectal swab	R	R	R	R	R	R	R	R	R	S	I	R	R	R	R	-	-	1	ybt 16; ICEKp12	wzi2	KL2	K2	OL2α.1	O1αβ,2β	NDM-1	-	-
CRESA-KP389-merged	CRESA-KP389	ERS16091892	CAUIJL01	5590892	161	432255	154033	41	502	unknown_complex	2019	24/05/2019	Cape Town	Paed	Screen	Rectal swab	R	R	R	R	R	R	R	R	R	R	I	R	R	R	R	-	-	1	ybt16	-	-	-	-	-	NDM-1	-	-
CRESA-KP390-220812	CRESA-KP390	ERS16091893	CAUIJK01	5708814	126	440834	225632	34	39	unknown_complex	2019	24/05/2019	Cape Town	Neonate	Screen	Rectal swab	R	R	R	S	R	R	R	R	R	R	I	R	R	R	R	-	-	1	ybt 16; ICEKp12	wzi2	KL2	K2	OL2α.1	O1αβ,2β	NDM-1	-	-
CRESA-KP391-220812	CRESA-KP391	ERS16091894	CAUIIX01	5477411	55	1416517	430055	32	2621	ST17 Complex	2019	24/05/2019	Cape Town	Paed	Screen	Rectal swab	R	R	R	R	R	R	R	R	R	S	I	R	R	I	R	-	-	1	ybt14; ICEKp5	wzi141	KL25	K25	OL5	O5	-	OXA-181	-
CRESA-KP395-220812	CRESA-KP395	ERS16091895	CAUIDL01	5516895	62	656393	371072	33	2621	ST17 Complex	2019	18/05/2019	Cape Town	Adult	Clinical	Urine	R	R	R	R	R	R	R	R	R	S	I	R	R	I	R	-	-	1	ybt14; ICEKp5	wzi141	KL25	K25	OL5	O5	-	OXA-181	-
CRESA-KP400-220822	CRESA-KP400	ERS16091896	CAUIJB01	5706510	104	440834	263391	64	39	unknown_complex	2019	20/05/2019	Cape Town	Neonate	Screen	Rectal swab	R	R	R	R	R	R	R	R	R	R	I	R	R	R	R	-	-	1	ybt 16; ICEKp12	wzi2	KL2	K2	OL2α.1	O1αβ,2β	NDM-1	-	-
CRESA-KP401-merged	CRESA-KP401	ERS16091897	CAUIDM01	5508843	56	1416517	429501	56	2621	ST17 Complex	2019	24/05/2019	Cape Town	Paed	Screen	Rectal swab	R	R	R	R	R	R	R	R	R	S	I	R	R	R	R	S	-	1	ybt14; ICEKp5	wzi141	KL25	K25	OL5	O5	-	-	-	No carbapenemase found in assembly
CRESA-KP402-220816	CRESA-KP402	ERS16091898	CAUICR01	5509424	61	1416518	428882	57	2621	ST17 Complex	2019	24/05/2019	Cape Town	Neonate	Screen	Rectal swab	R	R	R	S	R	R	R	R	R	R	I	R	R	R	R	S	-	1	ybt14; ICEKp5	wzi141	KL25	K25	OL5	O5	-	OXA-181	-
CRESA-KP404-220816	CRESA-KP404	ERS16091899	CAUIJF01	5704399	119	376819	217645	64	39	unknown_complex	2019	24/05/2019	Cape Town	Neonate	Screen	Rectal swab	R	R	R	S	R	R	R	R	R	R	I	R	R	R	R	S	-	1	ybt 16; ICEKp12	wzi2	KL2	K2	OL2α.1	O1αβ,2β	NDM-1	-	-
CRESA-KP405-220816	CRESA-KP405	ERS16091900	CAUIDW01	5519893	67	904968	428882	67	2621	ST17 Complex	2019	21/05/2019	Cape Town	Paed	Clinical	Bronchial washing	R	R	R	R	R	R	R	R	R	S	I	R	R	R	R	-	S	1	ybt14; ICEKp5	wzi141	KL25	K25	OL5	O5	-	OXA-181	-
CRESA-KP406-220816	CRESA-KP406	ERS16091901	CAUIJG01	5550137	123	603562	204357	52	348	unknown_complex	2019	20/05/2019	Cape Town	Neonate	Screen	Rectal swab	S	R	R	R	R	R	R	R	R	R	I	R	R	R	R	-	-	1	-	-	-	-	-	-	NDM-1	-	-
CRESA-KP407-220816	CRESA-KP407	ERS16091902	CAUIJA01	5587384	93	376852	233628	64	39	unknown_complex	2019	21/05/2019	Cape Town	Neonate	Screen	Rectal swab	S	R	R	R	R	R	R	R	R	R	I	R	R	R	R	-	-	1	ybt 16; ICEKp12	wzi2	KL2	K2	OL2α.1	O1αβ,2β	NDM-1	-	-
CRESA-KP408-220816	CRESA-KP408	ERS16091903	CAUIEK01	5521323	54	1418322	428882	53	2621	ST17 Complex	2019	20/05/2019	Cape Town	Neonate	Screen	Rectal swab	R	R	R	R	R	R	R	R	R	R	I	R	R	R	R	-	-	1	ybt14; ICEKp5	wzi141	KL25	K25	OL5	O5	-	OXA-181	-
CRESA-KP409-220816	CRESA-KP409	ERS16091904	CAUIIY01	5516758	62	1308752	429436	61	2621	ST17 Complex	2019	20/05/2019	Cape Town	Adult	Screen	Rectal swab	R	R	R	R	R	R	R	R	R	S	I	R	R	R	R	-	-	1	ybt14; ICEKp5	wzi141	KL25	K25	OL5	O5	-	OXA-181	-
CRESA-KP412-merged	CRESA-KP412	ERS16091905	CAUIFN01	5757445	157	377675	207652	48	39	unknown_complex	2019	21/05/2019	Cape Town	Neonate	Screen	Rectal swab	R	R	R	R	R	R	R	R	R	R	I	R	R	R	R	-	-	1	ybt 16; ICEKp12	wzi2	KL2	K2	OL2α.1	O1αβ,2β	NDM-1	-	-
CRESA-KP413-220822	CRESA-KP413	ERS16091906	CAUIHF01	5760777	166	404276	211376	34	39	unknown_complex	2019	21/05/2019	Cape Town	Neonate	Screen	Rectal swab	R	R	R	R	R	R	R	R	R	R	I	R	R	R	R	-	-	1	ybt 16; ICEKp12	wzi2	KL2	K2	OL2α.1	O1αβ,2β	NDM-1	-	-
CRESA-KP415-220822	CRESA-KP415	ERS16091907	CAUIHA01	5710085	123	440834	220849	38	39	unknown_complex	2019	20/05/2019	Cape Town	Neonate	Screen	Rectal swab	R	R	R	R	R	R	R	R	R	R	I	R	R	R	R	-	-	1	ybt 16; ICEKp12	wzi2	KL2	K2	OL2α.1	O1αβ,2β	NDM-1	-	-
CRESA-KP416-merged	CRESA-KP416	ERS16091908	CAUIBX01	5709913	119	388868	211376	49	39	unknown_complex	2019	20/05/2019	Cape Town	Paed	Screen	Rectal swab	R	R	R	R	R	R	R	R	R	R	I	R	R	R	R	-	-	1	ybt 16; ICEKp12	wzi2	KL2	K2	OL2α.1	O1αβ,2β	NDM-1	-	-
CRESA-KP424-merged	CRESA-KP424	ERS16091909	CAUIDX01	5707048	105	388727	233633	78	39	unknown_complex	2019	05/06/2019	Cape Town	Neonate	Screen	Rectal swab	R	R	R	R	R	R	R	R	R	S	I	R	R	R	R	-	-	1	ybt 16; ICEKp12	wzi2	KL2	K2	OL2α.1	O1αβ,2β	NDM-1	-	-
CRESA-KP426-220820	CRESA-KP426	ERS16091910	CAUIES01	5705335	128	388868	217645	55	39	unknown_complex	2019	22/05/2019	Cape Town	Neonate	Screen	Rectal swab	R	R	R	R	R	R	R	R	R	R	I	R	R	R	R	-	-	1	ybt 16; ICEKp12	wzi2	KL2	K2	OL2α.1	O1αβ,2β	NDM-1	-	-
CRESA-KP427-220820	CRESA-KP427	ERS16091911	CAUIEV01	5704907	122	388868	220857	48	39	unknown_complex	2019	22/05/2019	Cape Town	Neonate	Screen	Rectal swab	R	R	R	R	R	R	R	R	R	R	I	R	R	R	R	-	-	1	ybt 16; ICEKp12	wzi2	KL2	K2	OL2α.1	O1αβ,2β	NDM-1	-	-
CRESA-KP429-220820	CRESA-KP429	ERS16091912	CAUIDJ01	5444851	57	1416521	428882	54	2621	ST17 Complex	2019	06/06/2019	Cape Town	Adult	Clinical	Blood culture	R	R	R	R	R	R	R	R	R	S		R	R	S	R	-	S	1	ybt14; ICEKp5	wzi141	KL25	K25	OL5	O5	-	OXA-181	-
CRESA-KP430-220820	CRESA-KP430	ERS16091913	CAUIGM01	5513134	56	1418698	382085	42	2621	ST17 Complex	2019	04/06/2019	Cape Town	Neonate	Screen	Rectal swab	R	R	R	R	R	R	R	R	R	S	I	R	R	R	R	-	-	1	ybt14; ICEKp5	wzi141	KL25	K25	OL5	O5	-	OXA-181	-
CRESA-KP431-220820	CRESA-KP431	ERS16091914	CAUIGU01	5704924	108	388868	254010	52	39	unknown_complex	2019	10/06/2019	Cape Town	Paed	Screen	Rectal swab	R	R	R	S	R	R	R	R	R	R	I	R	R	R	R	-	-	1	ybt 16; ICEKp12	wzi2	KL2	K2	OL2α.1	O1αβ,2β	NDM-1	-	-
CRESA-KP432-220820	CRESA-KP432	ERS16091915	CAUIHK01	5896364	181	316475	150865	51	54	unknown_complex	2019	10/06/2019	Cape Town	Neonate	Screen	Rectal swab	S	R	R	S	R	R	R	R	R	R	S	R	R	R	R	-	-	1	-	-	-	-	-	-	NDM-1	-	-
CRESA-KP433-220820	CRESA-KP433	ERS16091916	CAUIFD01	5793791	130	388868	254010	47	39	unknown_complex	2019	01/06/2019	Cape Town	Paed	Clinical	Urine	R	R	R	R	R	R	R	R	R	R	I	R	R	R	R	-	S	1	ybt 16; ICEKp12	wzi2	KL2	K2	OL2α.1	O1αβ,2β	NDM-1	-	-
CRESA-KP437-220820	CRESA-KP437	ERS16091917	CAUIFO01	5844578	214	424527	120228	57	3132	unknown_complex	2019	04/06/2019	Cape Town	Neonate	Screen	Rectal swab	R	R	R	R	R	R	R	R	R	S	I	R	R	R	R	-	-	1	-	-	-	-	-	-	NDM-1	-	-
CRESA-KP439-220820	CRESA-KP439	ERS16091918	CAUIED01	5765531	100	388727	217626	57	39	unknown_complex	2019	03/06/2019	Cape Town	Paed	Screen	Rectal swab	R	R	R	R	R	R	R	R	R	S	I	R	R	R	R	-	-	1	ybt 16; ICEKp12	wzi2	KL2	K2	OL2α.1	O1αβ,2β	NDM-1	-	-
CRESA-KP440-220820	CRESA-KP440	ERS16091919	CAUIDT01	5481268	95	499377	259622	56	39	unknown_complex	2019	03/06/2019	Cape Town	Neonate	Screen	Rectal swab	R	R	R	R	R	R	R	R	R	S	I	R	R	R	R	-	-	0	-	wzi62	KL62	K62	OL2α.2	O1αβ,2β	NDM-1	-	-
CRESA-KP441-220820	CRESA-KP441	ERS16091920	CAUIEE01	5696807	117	388727	233629	39	39	unknown_complex	2019	03/06/2019	Cape Town	Neonate	Screen	Rectal swab	R	R	R	R	R	R	R	R	R	S	I	R	R	R	R	-	-	1	ybt 16; ICEKp12	wzi2	KL2	K2	OL2α.1	O1αβ,2β	NDM-1	-	-
CRESA-KP442-220820	CRESA-KP442	ERS16091921	CAUIHC01	5716250	122	440834	254010	43	39	unknown_complex	2019	03/06/2019	Cape Town	Neonate	Screen	Rectal swab	R	R	R	R	R	R	R	R	R	S	I	R	R	R	R	-	-	1	ybt 16; ICEKp12	wzi2	KL2	K2	OL2α.1	O1αβ,2β	NDM-1	-	-
CRESA-KP443-220820	CRESA-KP443	ERS16091922	CAUIDR01	5545195	96	609241	222308	48	45	ST45 Complex	2019	02/06/2019	Cape Town	Neonate	Screen	Rectal swab	R	R	R	R	R	R	R	R	R	S	I	R	R	R	R	-	-	1	-	-	-	-	-	-	NDM-1	-	-
CRESA-KP449-220820	CRESA-KP449	ERS16091923	CAUICG01	5480206	52	1416521	429436	44	2621	ST17 Complex	2019	31/05/2019	Cape Town	Adult	Clinical	Sputum	R	R	R	R	R	R	R	R	R	S	I	R	R	R	R	-	-	1	ybt14; ICEKp5	wzi141	KL25	K25	OL5	O5	-	OXA-181	-
CRESA-KP450-220820	CRESA-KP450	ERS16091924	CAUIGL01	5514248	57	985342	429326	44	2621	ST17 Complex	2019	05/06/2019	Cape Town	Paed	Screen	Rectal swab	R	R	R	R	R	R	R	R	R	S		R	R	R	R	-	S	1	ybt14; ICEKp5	wzi141	KL25	K25	OL5	O5	-	OXA-181	-
CRESA-KP451-220820	CRESA-KP451	ERS16091925	CAUIGE01	5475069	54	1416520	429436	54	2621	ST17 Complex	2019	04/06/2019	Cape Town	Adult	Screen	Rectal swab	R	R	R	R	R	R	R	R	R	S	I	R	R	R	R	-	-	1	ybt14; ICEKp5	wzi141	KL25	K25	OL5	O5	-	OXA-181	-
CRESA-KP454-220820	CRESA-KP454	ERS16091926	CAUIGW01	5703952	108	425835	242402	42	39	unknown_complex	2019	05/06/2019	Cape Town	Paed	Screen	Rectal swab	R	R	R	R	R	R	R	R	R	S	I	R	R	R	R	-	-	1	ybt 16; ICEKp12	wzi2	KL2	K2	OL2α.1	O1αβ,2β	NDM-1	-	-
CRESA-KP456-220820	CRESA-KP456	ERS16091927	CAUIGX01	5704245	119	388727	220857	48	39	unknown_complex	2019	04/06/2019	Cape Town	Neonate	Screen	Rectal swab	R	R	R	R	R	R	R	R	R	S	I	R	R	R	R	-	-	1	ybt 16; ICEKp12	wzi2	KL2	K2	OL2α.1	O1αβ,2β	NDM-1	-	-
CRESA-KP459-220820	CRESA-KP459	ERS16091928	CAUIEN01	5705616	105	542111	254010	46	39	unknown_complex	2019	31/05/2019	Cape Town	Paed	Screen	Stool	R	R	R	R	R	R	R	R	R	S	I	R	R	R	R	-	-	1	ybt 16; ICEKp12	wzi2	KL2	K2	OL2α.1	O1αβ,2β	NDM-1	-	-
CRESA-KP467-220823	CRESA-KP467	ERS16091929	CAUICE01	5514544	51	1418277	428772	67	2621	ST17 Complex	2019	22/05/2019	Cape Town	Paed	Screen	Rectal swab	R	R	R	R	R	R	R	R	R	S	I	R	R	R	R	-	-	1	ybt14; ICEKp5	wzi141	KL25	K25	OL5	O5	-	OXA-181	-
CRESA-KP469-220823	CRESA-KP469	ERS16091930	CAUIEW01	5708085	117	388868	263575	53	39	unknown_complex	2019	22/05/2019	Cape Town	Neonate	Screen	Rectal swab	R	R	R	R	R	R	R	R	R	S	I	R	R	R	R	-	-	1	ybt 16; ICEKp12	wzi2	KL2	K2	OL2α.1	O1αβ,2β	NDM-1	-	-
CRESA-KP472-220823	CRESA-KP472	ERS16091931	CAUIJC01	5866497	99	794403	218062	49	2497	unknown_complex	2019	13/06/2019	Cape Town	Adult	Screen	Rectal swab	R	R	R	R	R	R	R	R	R	R	I	R	R	R	R	-	-	1	-	-	-	-	-	-	NDM-1	OXA-232	NDM-1, OXA-232
CRESA-KP473-220823	CRESA-KP473	ERS16091932	CAUIIV01	5515492	56	1418322	429436	67	2621	ST17 Complex	2019	11/06/2019	Cape Town	Adult	Clinical	Sputum	R	R	R	R	R	R	R	R	R	R	R	R	R	R	R	-	-	1	ybt14; ICEKp5	wzi141	KL25	K25	OL5	O5	-	OXA-181	-
CRESA-KP474-220823	CRESA-KP474	ERS16091933	CAUIHB01	5705701	111	440834	248209	56	39	unknown_complex	2019	13/06/2019	Cape Town	Paed	Screen	Rectal swab	R	R	R	R	R	R	R	R	R	S	I	R	R	R	R	-	S	1	ybt 16; ICEKp12	wzi2	KL2	K2	OL2α.1	O1αβ,2β	NDM-1	-	-
CRESA-KP476-220823	CRESA-KP476	ERS16091934	CAUIGZ01	5701312	117	388868	254010	59	39	unknown_complex	2019	13/06/2019	Cape Town	Paed	Screen	Rectal swab	R	R	R	R	R	R	R	R	R	S	I	R	R	R	R	-	-	1	ybt 16; ICEKp12	wzi2	KL2	K2	OL2α.1	O1αβ,2β	NDM-1	-	-
CRESA-KP478-220823	CRESA-KP478	ERS16091935	CAUIHU01	5698686	137	520081	181707	55	3623	unknown_complex	2019	12/06/2019	Cape Town	Paed	Screen	Rectal swab	R	R	-	R	R	R	R	-	-	S	-	-	R	-	-	-	-	1	-	-	-	-	-	-	NDM-1	-	-
CRESA-KP480-220823	CRESA-KP480	ERS16091936	CAUIIN01	5516268	49	1418859	382611	52	2621	ST17 Complex	2019	13/06/2019	Cape Town	Paed	Screen	Rectal swab	R	R	R	R	R	R	R	R	R	S	I	R	R	R	R	-	-	1	ybt14; ICEKp5	wzi141	KL25	K25	OL5	O5	-	OXA-181	-
CRESA-KP482-220823	CRESA-KP482	ERS16091937	CAUIEF01	5518354	54	1385993	352370	51	2621	ST17 Complex	2019	13/06/2019	Cape Town	Paed	Screen	Rectal swab	R	R	R	R	R	R	R	R	R	S	I	R	R	R	R	-	-	1	ybt14; ICEKp5	wzi141	KL25	K25	OL5	O5	-	OXA-181	-
CRESA-KP484-220823	CRESA-KP484	ERS16091938	CAUICJ01	5516831	47	1477623	429501	58	2621	ST17 Complex	2019	13/06/2019	Cape Town	Neonate	Screen	Rectal swab	R	R	R	R	R	R	R	R	R	S	I	R	R	R	R	-	-	1	ybt14; ICEKp5	wzi141	KL25	K25	OL5	O5	-	OXA-181	-
CRESA-KP487-220823	CRESA-KP487	ERS16091939	CAUIEX01	5701731	121	388727	233633	64	39	unknown_complex	2019	11/06/2019	Cape Town	Neonate	Screen	Rectal swab	R	R	R	R	R	R	R	R	R	S	I	R	R	R	R	-	-	1	ybt 16; ICEKp12	wzi2	KL2	K2	OL2α.1	O1αβ,2β	NDM-1	-	-
CRESA-KP491-220913	CRESA-KP491	ERS16091940	CAUIEJ01	5551972	60	1388852	371072	30	2621	ST17 Complex	2019	11/06/2019	Cape Town	Adult	Clinical	Urine	R	R	R	S	R	R	R	R	R	R	I	R	R	R	R	-	-	1	ybt14; ICEKp5	wzi141	KL25	K25	OL5	O5	-	OXA-181	-
CRESA-KP492-220823	CRESA-KP492	ERS16091941	CAUIER01	5705722	115	376819	217637	51	39	unknown_complex	2019	12/06/2019	Cape Town	Paed	Clinical	Urine	R	R	R	S	R	R	R	R	R	S		R	R	I	S	-	S	1	ybt 16; ICEKp12	wzi2	KL2	K2	OL2α.1	O1αβ,2β	NDM-1	-	-
CRESA-KP494-220823	CRESA-KP494	ERS16091942	CAUICL01	5514519	50	1383948	430055	56	2621	ST17 Complex	2019	11/06/2019	Cape Town	Adult	Screen	Rectal swab	R	R	R	R	R	R	R	R	R	R	I	R	R	R	R	-	S	1	ybt14; ICEKp5	wzi141	KL25	K25	OL5	O5	-	OXA-181	-
CRESA-KP500-220823	CRESA-KP500	ERS16091943	CAUIFL01	5706189	120	388727	220857	43	39	unknown_complex	2019	11/06/2019	Cape Town	Neonate	Screen	Rectal swab	R	R	R	R	R	R	R	R	R	S		R	R	I	R	-	-	1	ybt 16; ICEKp12	wzi2	KL2	K2	OL2α.1	O1αβ,2β	NDM-1	-	-
CRESA-KP501-220823	CRESA-KP501	ERS16091944	CAUIFG01	5703587	117	376813	220857	46	39	unknown_complex	2019	11/06/2019	Cape Town	Neonate	Screen	Rectal swab	R	R	R	S	R	R	R	R	R	R	I	R	R	R	R	-	-	1	ybt 16; ICEKp12	wzi2	KL2	K2	OL2α.1	O1αβ,2β	NDM-1	-	-
CRESA-KP505-220823	CRESA-KP505	ERS16091945	CAUIFA01	5702734	112	388868	217644	55	39	unknown_complex	2019	15/06/2019	Cape Town	Paed	Screen	Stool	R	R	R	R	R	R	R	R	R	S	I	R	R	R	R	-	-	1	ybt 16; ICEKp12	wzi2	KL2	K2	OL2α.1	O1αβ,2β	NDM-1	-	-
CRESA-KP506-220823	CRESA-KP506	ERS16091946	CAUIFY01	5706292	103	388868	218579	80	39	unknown_complex	2019	14/06/2019	Cape Town	Neonate	Screen	Stool	R	R	R	R	R	R	R	R	R	S	I	R	R	R	R	-	-	1	ybt 16; ICEKp12	wzi2	KL2	K2	OL2α.1	O1αβ,2β	NDM-1	-	-
CRESA-KP508-220823	CRESA-KP508	ERS16091947	CAUIDS01	5512427	51	1418277	428772	47	2621	ST17 Complex	2019	14/06/2019	Cape Town	Paed	Screen	Stool	R	R	R	R	R	R	R	R	R	S	I	R	R	R	R	-	-	1	ybt14; ICEKp5	wzi141	KL25	K25	OL5	O5	-	OXA-181	-
CRESA-KP512-220823	CRESA-KP512	ERS16091948	CAUIFZ01	5702928	118	376825	226733	32	39	unknown_complex	2019	21/06/2019	Cape Town	Paed	Screen	Rectal swab	R	R	R	R	R	R	R	R	R	S	I	R	R	R	R	-	-	1	ybt 16; ICEKp12	wzi2	KL2	K2	OL2α.1	O1αβ,2β	NDM-1	-	-
CRESA-KP513-220824	CRESA-KP513	ERS16091949	CAUIEP01	5460075	88	886148	417421	42	983	unknown_complex	2019	20/06/2019	Cape Town	Paed	Screen	Stool	R	R	R	R	R	R	R	R	R	S	I	R	R	R	R	-	-	1	-	-	-	-	-	-	NDM-1	-	-
CRESA-KP517-220824	CRESA-KP517	ERS16091950	CAUIHL01	5550364	68	1313501	300489	39	2621	ST17 Complex	2019	18/06/2019	Cape Town	Adult	Clinical	Urine	R	R	R	R	R	R	R	R	R	S	I	R	R	R	R	-	-	1	ybt14; ICEKp5	wzi141	KL25	K25	OL5	O5	-	OXA-181	-
CRESA-KP521-220824	CRESA-KP521	ERS16091951	CAUIHN01	5706531	118	388868	233633	39	39	unknown_complex	2019	18/06/2019	Cape Town	Paed	Screen	Rectal swab	R	R	R	R	R	R	R	R	R	S	I	R	R	R	R	-	S	1	ybt 16; ICEKp12	wzi2	KL2	K2	OL2α.1	O1αβ,2β	NDM-1	-	-
CRESA-KP523-220824	CRESA-KP523	ERS16091952	CAUIFP01	5818041	129	417434	205403	45	54	unknown_complex	2019	18/06/2019	Cape Town	Paed	Screen	Rectal swab	-	-	-	-	-	-	-	-	-	-	-	-	-	-	-	-	-	1	-	-	-	-	-	-	NDM-1	-	-
CRESA-KP525-220824	CRESA-KP525	ERS16091953	CAUIFV01	5517133	51	1418277	429436	49	2621	ST17 Complex	2019	20/06/2019	Cape Town	Adult	Clinical	Urine	-	-	-	-	-	-	-	-	-	-	-	-	-	-	-	-	-	1	ybt14; ICEKp5	wzi141	KL25	K25	OL5	O5	-	OXA-181	-
CRESA-KP526-merged	CRESA-KP526	ERS16091954	CAUIEU01	5462009	71	620070	442387	94	3435	unknown_complex	2019	18/06/2019	Cape Town	Adult	Clinical	Wound swab	R	R	R	R	R	R	R	R	R	S	I	R	R	I	R	S	S	1	-	-	-	-	-	-	NDM-1	-	-
CRESA-KP527-220902	CRESA-KP527	ERS16091955	CAUIFW01	5863731	97	796739	214823	52	2497	unknown_complex	2019	22/06/2019	Cape Town	Adult	Screen	Stool	R	R	R	R	R	R	R	R	R	R	I	R	R	R	R	-	-	1	-	-	-	-	-	-	NDM-1	OXA-232	NDM-1, OXA-232
CRESA-KP529-220824	CRESA-KP529	ERS16091956	CAUIFB01	5707419	113	388730	233633	34	39	unknown_complex	2019	22/06/2019	Cape Town	Paed	Screen	Stool	-	-	-	-	-	-	-	-	-	-	-	-	-	-	-	-	-	1	ybt 16; ICEKp12	wzi2	KL2	K2	OL2α.1	O1αβ,2β	NDM-1	-	-
CRESA-KP531-220824	CRESA-KP531	ERS16091957	CAUIFU01	5476274	53	1416521	370453	54	2621	ST17 Complex	2019	21/06/2019	Cape Town	Adult	Clinical	Bronchial washing	-	-	-	-	-	-	-	-	-	-	-	-	-	-	-	-	-	1	ybt14; ICEKp5	wzi141	KL25	K25	OL5	O5	-	OXA-181	-
CRESA-KP532-220824	CRESA-KP532	ERS16091958	CAUIFF01	5704402	114	388727	210625	42	39	unknown_complex	2019	21/06/2019	Cape Town	Paed	Clinical	Tracheal aspirate	R	R	R	R	R	R	R	R	R	S		R	R	R	R	-	-	1	ybt 16; ICEKp12	wzi2	KL2	K2	OL2α.1	O1αβ,2β	NDM-1	-	-
CRESA-KP539-220824	CRESA-KP539	ERS16091959	CAUIBS01	5550070	61	1313501	322974	42	2621	ST17 Complex	2019	24/06/2019	Cape Town	Adult	Screen	Stool	R	R	R	R	R	R	R	R	R	R	I	R	R	R	R	-	-	1	ybt14; ICEKp5	wzi141	KL25	K25	OL5	O5	-	OXA-181	-
CRESA-KP544-220824	CRESA-KP544	ERS16091960	CAUIFX01	5704465	117	388727	226745	32	39	unknown_complex	2019	17/06/2019	Cape Town	Paed	Clinical	Urine	R	R	R	R	R	R	R	R	R	S	I	R	R	R	R	-	-	1	ybt 16; ICEKp12	wzi2	KL2	K2	OL2α.1	O1αβ,2β	NDM-1	-	-
CRESA-KP549-220824	CRESA-KP549	ERS16091961	CAUIBP01	5475609	48	1420645	430055	37	2621	ST17 Complex	2019	26/06/2019	Cape Town	Adult	Clinical	Aspirate	R	R	R	R	R	R	R	R	R	R	I	R	R	R	R	-	S	1	ybt14; ICEKp5	wzi141	KL25	K25	OL5	O5	-	OXA-181	-
CRESA-KP550-220824	CRESA-KP550	ERS16091962	CAUIJM01	5813542	99	794403	272088	35	2497	unknown_complex	2019	01/07/2019	Cape Town	Adult	Screen	Rectal swab	R	R	R	R	R	R	R	R	R	S	R	R	R	R	R	-	S	1	-	-	-	-	-	-	NDM-1	OXA-232	NDM-1, OXA-232
CRESA-KP552-220913	CRESA-KP552	ERS16091963	CAUIFT01	5897762	349	530214	256059	50	39	unknown_complex	2019	02/07/2019	Cape Town	Adult	Screen	Rectal swab	R	R	R	R	R	R	R	R	R	I	R	R	-	R	R	-	-	0	-	wzi62	KL62	K62	OL2α.2	O1αβ,2β	NDM-1	OXA-181	NDM-1, OXA-181
CRESA-KP554-220824	CRESA-KP554	ERS16091964	CAUIHV01	5707388	121	388868	217637	38	39	unknown_complex	2019	04/07/2019	Cape Town	Paed	Screen	Stool	-	-	-	-	-	-	-	-	-	-	-	-	-	-	-	-	-	1	ybt 16; ICEKp12	wzi2	KL2	K2	OL2α.1	O1αβ,2β	NDM-1	-	-
CRESA-KP563-merged	CRESA-KP563	ERS16091965	CAUIDO01	5518256	56	941089	430055	90	2621	ST17 Complex	2019	25/06/2019	Cape Town	Adult	Clinical	Blood culture	R	R	R	R	R	R	R	R	R	R	I	R	R	R	R	-	-	1	ybt14; ICEKp5	wzi141	KL25	K25	OL5	O5	-	OXA-181	-
CRESA-KP567-220824	CRESA-KP567	ERS16091966	CAUIDU01	5517855	54	1388969	429501	32	2621	ST17 Complex	2019	03/07/2019	Cape Town	Adult	Clinical	Urine	R	R	R	R	R	R	R	R	R	S	I	R	R	R	R	-	S	1	ybt14; ICEKp5	wzi141	KL25	K25	OL5	O5	-	OXA-181	-
CRESA-KP576-220824	CRESA-KP576	ERS16091967	CAUIBT01	5870267	98	424820	220832	33	2497	unknown_complex	2019	10/07/2019	Cape Town	Adult	Clinical	Urine	R	R	R	R	R	R	R	R	R	S	I	R	R	R	R	-	S	1	-	-	-	-	-	-	NDM-1	OXA-232	NDM-1, OXA-232
CRESA-KP579-220824	CRESA-KP579	ERS16091968	CAUIGS01	5602582	47	1419055	371072	33	2621	ST17 Complex	2019	09/07/2019	Cape Town	Adult	Clinical	Intravenous catheter tip	R	R	R	R	R	R	R	R	R	I	R	R	R	R	R	-	S	1	ybt14; ICEKp5	wzi141	KL25	K25	OL5	O5	-	OXA-181	-
CRESA-KP584-220824	CRESA-KP584	ERS16091969	CAUICV01	5518886	48	1421298	430055	45	2621	ST17 Complex	2019	19/07/2019	Cape Town	Neonate	Screen	Rectal swab	R	R	R	R	R	R	R	R	R	S	I	R	R	R	R	-	S	1	ybt14; ICEKp5	wzi141	KL25	K25	OL5	O5	-	OXA-181	-
CRESA-KP590-220824	CRESA-KP590	ERS16091970	CAUIHR01	5531681	107	380057	178910	34	502	unknown_complex	2019	18/07/2019	Cape Town	Adult	Clinical	Urine	-	-	-	-	-	-	-	-	-	-	-	-	-	-	-	-	-	1	-	-	-	-	-	-	NDM-1	-	-
CRESA-KP597-220824	CRESA-KP597	ERS16091971	CAUIFM01	5722500	141	388730	225091	58	39	unknown_complex	2019	26/07/2019	Cape Town	Paed	Clinical	Tracheal aspirate	R	R	R	R	R	R	R	R	R	R	I	R	R	S	I	-	S	1	ybt 16; ICEKp12	wzi2	KL2	K2	OL2α.1	O1αβ,2β	NDM-1	-	-
CRESA-KP598-220824	CRESA-KP598	ERS16091972	CAUIIL01	5531663	103	380057	173957	42	502	unknown_complex	2019	27/07/2019	Cape Town	Paed	Screen	Stool	R	R	R	R	R	R	R	R	R	R	I	R	R	R	R	S	S	1	-	-	-	-	-	-	NDM-1	-	-
CRESA-KP601-220824	CRESA-KP601	ERS16091973	CAUIIR01	5707475	113	440834	248303	55	39	unknown_complex	2019	26/07/2019	Cape Town	Paed	Screen	Stool	-	-	-	-	-	-	-	-	-	-	-	-	-	-	-	-	-	1	ybt 16; ICEKp12	wzi2	KL2	K2	OL2α.1	O1αβ,2β	NDM-1	-	-
CRESA-KP610-220824	CRESA-KP610	ERS16091974	CAUIEY01	5865944	100	427505	214740	42	2497	unknown_complex	2019	04/08/2019	Cape Town	Adult	Clinical	Blood culture	-	-	-	-	-	-	-	-	-	-	-	-	-	-	-	-	-	1	-	-	-	-	-	-	NDM-1	OXA-232	NDM-1, OXA-232
CRESA-KP611-220824	CRESA-KP611	ERS16091975	CAUIID01	5707553	120	426432	262866	54	39	unknown_complex	2019	02/08/2019	Cape Town	Paed	Screen	Rectal swab	R	R	R	R	R	R	R	R	R	R	R	R	R	R	R	-	S	1	ybt 16; ICEKp12	wzi2	KL2	K2	OL2α.1	O1αβ,2β	NDM-1	-	-
CRESA-KP619-220824	CRESA-KP619	ERS16091976	CAUICI01	5455283	44	1421252	427451	50	2621	ST17 Complex	2019	30/07/2019	Cape Town	Adult	Screen	Stool	R	R	R	R	R	R	R	R	R	R	I	R	R	R	R	-	-	1	ybt14; ICEKp5	wzi141	KL25	K25	OL5	O5	-	OXA-181	-
CRESA-KP643-220824	CRESA-KP643	ERS16091977	CAUIIU01	5716139	101	608836	334606	67	39	unknown_complex	2019	11/08/2019	Cape Town	Paed	Screen	Rectal swab	R	R	R	R	R	R	R	R	R	S	I	R	R	R	R	-	-	1	ybt 16; ICEKp12	wzi2	KL2	K2	OL2α.1	O1αβ,2β	NDM-1	-	-
CRESA-KP648-220824	CRESA-KP648	ERS16091978	CAUIEQ01	5766462	124	376819	220849	58	39	unknown_complex	2019	13/08/2019	Cape Town	Neonate	Screen	Rectal swab	R	R	R	R	R	R	R	R	R	S	I	R	R	R	R	-	-	1	ybt 16; ICEKp12	wzi2	KL2	K2	OL2α.1	O1αβ,2β	NDM-1	-	-
CRESA-KP649-220824	CRESA-KP649	ERS16091979	CAUIHS01	5518616	52	1421253	427452	61	2621	ST17 Complex	2019	16/08/2019	Cape Town	Paed	Clinical	Tracheal aspirate	R	R	R	R	R	R	R	R	R	S	I	R	R	R	R	-	-	1	ybt14; ICEKp5	wzi141	KL25	K25	OL5	O5	-	OXA-181	-
CRESA-KP659-220824	CRESA-KP659	ERS16091980	CAUIEL01	5371898	60	401887	239959	53	39	unknown_complex	2019	22/08/2019	Cape Town	Neonate	Clinical	Blood culture	R	R	R	R	R	R	R	R	R	S	I	R	R	S	I	S	-	0	-	wzi62	KL62	K62	OL2α.2	O1αβ,2β	NDM-1	-	-
CRESA-KP669-220824	CRESA-KP669	ERS16091981	CAUICM01	5550457	54	1386189	382832	76	2621	ST17 Complex	2019	22/08/2019	Cape Town	Adult	Clinical	Tissue	S	R	R	R	R	R	R	R	R	R	I	R	R	R	R	-	S	1	ybt14; ICEKp5	wzi141	KL25	K25	OL5	O5	-	OXA-181	-
CRESA-KP671-220824	CRESA-KP671	ERS16091982	CAUIIF01	5372125	63	541602	276437	51	39	unknown_complex	2019	27/08/2019	Cape Town	Neonate	Clinical	Blood culture	R	R	R	R	R	R	R	R	R	S	-	R	R	S	R	-	S	0	-	wzi62	KL62	K62	OL2α.2	O1αβ,2β	NDM-1	-	-
CRESA-KP675-220824	CRESA-KP675	ERS16091983	CAUICQ01	5373259	54	939188	280242	66	39	unknown_complex	2019	25/08/2019	Cape Town	Neonate	Clinical	Tracheal aspirate	S	R	R	R	R	R	R	R	R	R	I	R	R	R	R	S	S	0	-	wzi62	KL62	K62	OL2α.2	O1αβ,2β	NDM-1	-	-
CRESA-KP676-220824	CRESA-KP676	ERS16091984	CAUIHH01	5616549	62	428155	207793	34	39	unknown_complex	2019	27/08/2019	Cape Town	Paed	Screen	Rectal swab	S	R	R	R	R	R	R	R	R	R	I	R	R	R	R	-	S	1	ybt 16; ICEKp12	wzi2	KL2	K2	OL2α.1	O1αβ,2β	-	-	-
CRESA-KP681-220824	CRESA-KP681	ERS16091985	CAUIFH01	5705769	107	388727	233633	38	39	unknown_complex	2019	10/09/2019	Cape Town	Neonate	Screen	Rectal swab	R	R	R	R	R	R	R	R	R	S	I	R	R	R	R	-	-	1	ybt 16; ICEKp12	wzi2	KL2	K2	OL2α.1	O1αβ,2β	NDM-1	-	-
CRESA-KP682-220824	CRESA-KP682	ERS16091986	CAUIIE01	5415445	106	412304	166758	38	502	unknown_complex	2019	11/09/2019	Cape Town	Neonate	Screen	Rectal swab	R	R	R	R	R	R	R	R	R	S	I	R	R	R	R	-	-	1	-	-	-	-	-	-	NDM-1	-	-
CRESA-KP683-220824	CRESA-KP683	ERS16091987	CAUIII01	5707727	111	388868	253878	50	39	unknown_complex	2019	10/09/2019	Cape Town	Neonate	Screen	Rectal swab	R	R	R	R	R	R	R	R	R	S	I	R	R	R	R	-	-	1	ybt 16; ICEKp12	wzi2	KL2	K2	OL2α.1	O1αβ,2β	NDM-1	-	-
CRESA-KP687-220824	CRESA-KP687	ERS16091988	CAUIFI01	5705277	120	388727	233633	38	39	unknown_complex	2019	05/09/2019	Cape Town	Paed	Clinical	Tracheal aspirate	R	R	R	R	R	R	R	R	R	S	I	R	R	R	R	-	-	1	ybt 16; ICEKp12	wzi2	KL2	K2	OL2α.1	O1αβ,2β	NDM-1	-	-
CRESA-KP688-220826	CRESA-KP688	ERS16091989	CAUIHQ01	5707874	123	440834	263412	43	39	unknown_complex	2019	05/09/2019	Cape Town	Paed	Screen	Rectal swab	R	R	R	R	R	R	R	R	R	R	I	R	R	I	R	-	S	1	ybt 16; ICEKp12	wzi2	KL2	K2	OL2α.1	O1αβ,2β	NDM-1	-	-
CRESA-KP699-220826	CRESA-KP699	ERS16091990	CAUIDE01	5526279	69	1418277	428923	50	2621	ST17 Complex	2019	12/09/2019	Cape Town	Adult	Clinical	Sputum	-	-	-	-	-	-	-	-	-	-	-	-	-	-	-	-	-	1	ybt14; ICEKp5	wzi141	KL25	K25	OL5	O5	-	OXA-181	-
CRESA-KP718-220826	CRESA-KP718	ERS16091991	CAUIGB01	5548476	58	1273623	430055	39	2621	ST17 Complex	2019	14/10/2019	Cape Town	Adult	Clinical	Tracheal aspirate	R	R	R	R	R	R	R	R	R	S	S	R	R	I	I	S	S	1	ybt14; ICEKp5	wzi141	KL25	K25	OL5	O5	-	OXA-181	-
CRESA-KP719-220826	CRESA-KP719	ERS16091992	CAUICN01	5517732	53	1429076	430055	52	2621	ST17 Complex	2019	04/10/2019	Cape Town	Adult	Clinical	Bronchial washing	R	R	R	R	R	R	R	R	R	S	S	R	R	I	R	-	-	1	ybt14; ICEKp5	wzi141	KL25	K25	OL5	O5	-	OXA-181	-
CRESA-KP724-220826	CRESA-KP724	ERS16091993	CAUIDP01	5547461	56	1386331	430055	46	2621	ST17 Complex	2019	16/10/2019	Cape Town	Adult	Clinical	Urine	R	R	R	R	R	R	R	R	R	I	I	R	R	S	S	-	-	1	ybt14; ICEKp5	wzi141	KL25	K25	OL5	O5	-	OXA-181	-
CRESA-KP725-220826	CRESA-KP725	ERS16091994	CAUIHJ01	5549650	59	1386189	322960	42	2621	ST17 Complex	2019	16/10/2019	Cape Town	Adult	Clinical	Urine	R	R	R	R	R	R	R	R	R	S	I	R	I	S	S	-	S	1	ybt14; ICEKp5	wzi141	KL25	K25	OL5	O5	-	OXA-181	-
CRESA-KP728-220826	CRESA-KP728	ERS16091995	CAUIFC01	5602642	83	1386188	370453	45	2621	ST17 Complex	2019	20/10/2019	Cape Town	Paed	Clinical	Urine	R	R	R	R	R	R	R	R	R	S		R	R	S	I	-	S	1	ybt14; ICEKp5	wzi141	KL25	K25	OL5	O5	-	OXA-181	-
CRESA-KP730-220826	CRESA-KP730	ERS16091996	CAUIGY01	5546676	51	1384429	428851	37	2621	ST17 Complex	2019	17/10/2019	Cape Town	Adult	Clinical	Urine	R	R	R	R	R	R	R	R	R	R	I	R	R	S	I	-	S	1	ybt14; ICEKp5	wzi141	KL25	K25	OL5	O5	-	OXA-181	-
CRESA-KP749-220826	CRESA-KP749	ERS16091997	CAUIDA01	5293010	50	646057	397938	44	39	unknown_complex	2019	12/11/2019	Cape Town	Paed	Screen	Rectal swab	R	R	R	R	R	R	R	R	R	S	I	R	R	I	R	-	-	0	-	wzi62	KL62	K62	OL2α.2	O1αβ,2β	NDM-1	-	-
CRESA-KP754-220826	CRESA-KP754	ERS16091998	CAUIDF01	5477961	51	1416521	427452	43	2621	ST17 Complex	2019	12/11/2019	Cape Town	Paed	Screen	Rectal swab	R	R	R	R	R	R	R	R	R	S	I	R	R	R	R	-	-	1	ybt14; ICEKp5	wzi141	KL25	K25	OL5	O5	-	OXA-181	-
CRESA-KP760-merged	CRESA-KP760	ERS16091999	CAUIHW01	5634108	85	809009	280235	95	39	unknown_complex	2019	09/11/2019	Cape Town	Paed	Screen	Rectal swab	R	R	R	R	R	R	R	R	R	S	I	R	R	R	R	-	-	0	-	wzi62	KL62	K62	OL2α.2	O1αβ,2β	NDM-1	-	-
CRESA-KP766-merged	CRESA-KP766	ERS16092000	CAUIHI01	5664326	67	801699	276500	96	-	unknown_complex	2019	17/11/2019	Cape Town	Paed	Screen	Rectal swab	R	R	R	R	R	R	R	R	R	S	I	R	R	R	R	-	-	1	-	-	-	-	-	-	NDM-1	-	-
CRESA-KP774-merged	CRESA-KP774	ERS16092001	CAUJNV01	5631366	83	809009	276437	101	39	unknown_complex	2019	14/11/2019	Cape Town	Neonate	Screen	Rectal swab	R	R	R	R	R	R	R	R	R	R	I	R	R	R	R	-	-	0	-	wzi62	KL62	K62	OL2α.2	O1αβ,2β	NDM-1	-	-
CRESA-KP776-220826	CRESA-KP776	ERS16092002	CAUIDY01	5511394	55	1347830	430055	31	2621	ST17 Complex	2019	16/11/2019	Cape Town	Paed	Screen	Stool	R	R	R	R	R	R	R	R	R	I	I	R	R	R	R	-	-	1	ybt14; ICEKp5	wzi141	KL25	K25	OL5	O5	-	OXA-181	-
CRESA-KP779-220826	CRESA-KP779	ERS16092003	CAUIIQ01	5701663	113	377327	220849	35	39	unknown_complex	2019	24/11/2019	Cape Town	Paed	Screen	Rectal swab	R	R	R	R	R	R	R	R	R	S	I	R	R	R	R	-	-	1	ybt 16; ICEKp12	wzi2	KL2	K2	OL2α.1	O1αβ,2β	NDM-1	-	-
CRESA-KP789-merged	CRESA-KP789	ERS16092004	CAUICA01	5906032	170	315712	162831	85	54	unknown_complex	2019	26/11/2019	Cape Town	Paed	Screen	Stool	R	R	R	R	R	R	R	R	R	S	I	R	R	R	R	-	-	0	-	wzi83	KL23	K23	O1/O2v2	O1	NDM-1	-	-
CRESA-KP791-merged	CRESA-KP791	ERS16092005	CAUIHT01	5604391	75	1281272	428855	112	17	ST17 Complex	2019	26/11/2019	Cape Town	Adult	Clinical	Urine	R	R	R	R	R	R	R	R	R	S	I	R	R	R	R	-	-	1	ybt14; ICEKp5	wzi141	KL25	K25	OL5	O5	-	OXA-181	-
CRESA-KP795-merged	CRESA-KP795	ERS16092006	CAUIBR01	5292239	55	743906	305527	84	39	unknown_complex	2019	27/11/2019	Cape Town	Neonate	Screen	Rectal swab	R	R	R	R	R	R	R	R	R	R	S	R	R	R	I	-	S	0	-	wzi62	KL62	K62	OL2α.2	O1αβ,2β	NDM-1	-	-
CRESA-KP805-merged	CRESA-KP805	ERS16092007	CAUIEB01	5604538	74	1245933	320367	90	17	ST17 Complex	2019	30/11/2019	Cape Town	Adult	Clinical	Superficial swab	-	-	-	-	-	-	-	-	-	-	-	-	-	-	-	-	-	1	ybt14; ICEKp5	wzi141	KL25	K25	OL5	O5	-	OXA-181	-
CRESA-KP807-merged	CRESA-KP807	ERS16092008	CAUIGD01	5549874	104	555828	186767	64	1414	unknown_complex	2019	04/12/2019	Cape Town	Paed	Clinical	Blood culture	R	R	R	R	R	R	R	R	R	R	S	R	R	R	I	S	S	1	-	-	-	-	-	-	NDM-1	-	-
CRESA-KP811-220830	CRESA-KP811	ERS16092009	CAUIBQ01	5547052	51	1419055	430055	60	2621	ST17 Complex	2019	04/12/2019	Cape Town	Adult	Clinical	Tissue	R	S	R	R	I	R	R	R	R	R	I	R	R	R	R	-		1	ybt14; ICEKp5	wzi141	KL25	K25	OL5	O5	-	OXA-181	-
CRESA-KP814-220830	CRESA-KP814	ERS16092010	CAUIGA01	5601321	67	1281272	428855	65	17	ST17 Complex	2019	11/12/2019	Cape Town	Adult	Clinical	Urine	R	R	R	R	R	R	R	R	R	S		R	R	S	I	-	S	1	ybt14; ICEKp5	wzi141	KL25	K25	OL5	O5	-	OXA-181	-
CRESA-KP815-220830	CRESA-KP815	ERS16092011	CAUIDC01	5533406	50	1254492	501330	49	48	unknown_complex	2019	11/12/2019	Cape Town	Adult	Clinical	Superficial swab	R	R	R	R	R	R	R	R	R	R	S	R	R	R	I	-	S	1	ybt 10; ICEKp4	wzi62	KL62	K62	OL2α.1	O1αβ,2α	-	OXA-181	-
CRESA-KP816-220830	CRESA-KP816	ERS16092012	CAUIHD01	5602740	70	1281272	428855	61	17	ST17 Complex	2019	11/12/2019	Cape Town	Adult	Clinical	Aspirate	S	R	R	R	R	R	R	R	R	S		R	R	R	R	-	S	1	ybt14; ICEKp5	wzi141	KL25	K25	OL5	O5	-	OXA-181	-
CRESA-KP817-220830	CRESA-KP817	ERS16092013	CAUIDK01	5545889	55	1386189	429501	50	2621	ST17 Complex	2019	12/12/2019	Cape Town	Adult	Clinical	Blood culture	R	R	R	R	R	R	S	R	R	R	S	R	R	S	S	-	S	1	ybt14; ICEKp5	wzi141	KL25	K25	OL5	O5	-	OXA-181	-
CRESA-KP820-220830	CRESA-KP820	ERS16092014	CAUIHZ01	5943732	105	794403	272063	58	2497	unknown_complex	2019	14/12/2019	Cape Town	Adult	Clinical	Blood culture	R	R	R	R	R	R	R	R	R	S	S	R	R	R	R	-	S	1	-	-	-	-	-	-	NDM-1	OXA-232	NDM-1, OXA-232
CRESA-KP830-220830	CRESA-KP830	ERS16092015	CAUIBW01	5773913	114	533265	254010	61	39	unknown_complex	2019	27/12/2019	Cape Town	Neonate	Clinical	Urine	R	R	R	R	R	R	R	R	R	I	R	R	R	R	R	-	S	1	ybt 16; ICEKp12	wzi2	KL2	K2	OL2α.1	O1αβ,2β	NDM-1	-	-
CRESA-KP833-220830	CRESA-KP833	ERS16092016	CAUIBY01	5656953	90	482922	254010	75	39	unknown_complex	2020	07/01/2020	Cape Town	Paed	Clinical	Tracheal aspirate	R	R	R	R	I	R	R	R	R	R	I	R	R	R	R	-	S	1	ybt 16; ICEKp12	wzi2	KL2	K2	OL2α.1	O1αβ,2β	NDM-1	-	-
CRESA-KP834-220830	CRESA-KP834	ERS16092017	CAUIGC01	5696277	132	1848983	367143	69	2621	ST17 Complex	2020	02/01/2020	Cape Town	Adult	Screen	Stool	S	R	R	I	R	R	R	R	R	R	R	R	R	R	R	-	S	1	ybt14; ICEKp5	wzi141	KL25	K25	OL5	O5	-	OXA-181	-
CRESA-KP836-220830	CRESA-KP836	ERS16092018	CAUIFR01	5658995	80	1386522	359855	70	2621	ST17 Complex	2020	04/01/2020	Cape Town	Paed	Screen	Rectal swab	-	-	-	-	-	-	-	-	-	-	-	-	-	-	-	-	-	1	ybt14; ICEKp5	wzi141	KL25	K25	OL5	O5	-	OXA-181	-
CRESA-KP844-220830	CRESA-KP844	ERS16092019	CAUIHM01	5716413	101	592306	346468	72	39	unknown_complex	2020	24/01/2020	Cape Town	Adult	Clinical	Tracheal aspirate	-	-	-	-	-	-	-	-	-	-	-	-	-	-	-	-	-	1	ybt 16; ICEKp12	wzi2	KL2	K2	OL2α.1	O1αβ,2β	NDM-1	-	-
CRESA-KP845-220830	CRESA-KP845	ERS16092020	CAUIBV01	5554632	109	367192	186767	69	1414	unknown_complex	2020	24/01/2020	Cape Town	Paed	Screen	Stool	R	R	R	R	R	R	R	R	R	R	I	R	R	R	R	-	-	1	-	-	-	-	-	-	NDM-1	-	-
CRESA-KP853-220830	CRESA-KP853	ERS16092021	CAUIHO01	5796744	77	1207549	322960	53	2621	ST17 Complex	2020	10/02/2020	Cape Town	Adult	Clinical	Urine	-	-	-	-	-	-	-	-	-	-	-	-	-	-	-	-	-	1	ybt14; ICEKp5	wzi141	KL25	K25	OL5	O5	-	OXA-181	-
CRESA-KP855-220830	CRESA-KP855	ERS16092022	CAUIHE01	5547924	58	1386189	429436	57	2621	ST17 Complex	2020	12/02/2020	Cape Town	Adult	Clinical	Blood culture	R	R	R	R	R	R	R	R	R	R	S	R	R	S	S		S	1	ybt14; ICEKp5	wzi141	KL25	K25	OL5	O5	-	OXA-181	-
CRESA-KP856-220830	CRESA-KP856	ERS16092023	CAUIGV01	5542099	63	1386189	370453	56	2621	ST17 Complex	2020	06/02/2020	Cape Town	Adult	Clinical	Blood culture	R	R	R	R	R	R	R	R	R	S	S	R	R	I	I	R	-	1	ybt14; ICEKp5	wzi141	KL25	K25	OL5	O5	-	OXA-181	-
CRESA-KP857-220830	CRESA-KP857	ERS16092024	CAUIEA01	5548190	61	1384433	430055	69	2621	ST17 Complex	2020	15/02/2020	Cape Town	Adult	Clinical	Blood culture	R	R	R	R	R	R	R	R	R	S	I	R	R	S	R	-	S	1	ybt14; ICEKp5	wzi141	KL25	K25	OL5	O5	-	OXA-181	-
CRESA-KP858-220902	CRESA-KP858	ERS16092025	CAUIGF01	5546997	56	1419055	382222	67	2621	ST17 Complex	2020	07/02/2020	Cape Town	Adult	Clinical	Urine	R	R	R	R	R	R	R	R	R	S	I	R	R	S	I	R	S	1	ybt14; ICEKp5	wzi141	KL25	K25	OL5	O5	-	OXA-181	-
CRESA-KP860-220830	CRESA-KP860	ERS16092026	CAUIEC01	5459818	79	529130	259622	36	39	unknown_complex	2020	12/03/2020	Cape Town	Neonate	Clinical	Urine	-	-	-	-	-	-	-	-	-	-	-	-	-	-	-	-	-	0	-	wzi62	KL62	K62	OL2α.2	O1αβ,2β	-	-	-
CRESA-KP865-220830	CRESA-KP865	ERS16092027	CAUICB01	5483947	54	1221286	429436	33	2621	ST17 Complex	2020	03/03/2020	Cape Town	Adult	Clinical	Urine	R	R	R	R	R	R	R	R	R	R	I	R	R	R	R	-	-	1	ybt14; ICEKp5	wzi141	KL25	K25	OL5	O5	-	OXA-181	-
CRESA-KP871-merged	CRESA-KP871	ERS16092028	CAUICC01	5511566	55	909406	359305	112	2621	ST17 Complex	2020	25/03/2020	Cape Town	Adult	Clinical	Blood culture	R	R	R	R	R	R	R	R	R	R	S	R	R	R	R	-	S	1	ybt14; ICEKp5	wzi141	KL25	K25	OL5	O5	-	OXA-181	-
CRESA-KP873-220831	CRESA-KP873	ERS16092029	CAUIGK01	5570257	47	974436	565073	53	985	unknown_complex	2020	01/08/2020	Cape Town	Adult	Clinical	Tissue	R	R	R	R	R	R	R	R	R	S	I	R	R	R	R	-	S	1	-	-	-	-	-	-	-	OXA-232	-
CRESA-KP876-220831	CRESA-KP876	ERS16092030	CAUIGT01	5885160	123	425125	286874	51	2497	unknown_complex	2020	05/08/2020	Cape Town	Adult	Clinical	Abscess	-	-	-	-	-	-	-	-	-	-	-	-	-	-	-	-		1	-	-	-	-	-	-	NDM-1	OXA-232	NDM-1, OXA-232
CRESA-KP882-220831	CRESA-KP882	ERS16092031	CAUICS01	5518415	54	1419139	429436	42	2621	ST17 Complex	2020	11/08/2020	Cape Town	Adult	Screen	Rectal swab	R	R	R	R	R	R	R	R	R	I	R	R	R	R	R	-	I	1	ybt14; ICEKp5	wzi141	KL25	K25	OL5	O5	-	OXA-181	-
CRESA-KP884-220831	CRESA-KP884	ERS16092032	CAUIGG01	5536303	45	2191621	501330	60	48	unknown_complex	2020	11/08/2020	Cape Town	Adult	Screen	Rectal swab	-	-	-	-	-	-	-	-	-	-	-	-	-	-	-	-	-	1	ybt 10; ICEKp4	wzi62	KL62	K62	OL2α.1	O1αβ,2α	-	OXA-181	-
CRESA-KP893-220831	CRESA-KP893	ERS16092033	CAUIDV01	5607239	69	1281272	428855	57	17	ST17 Complex	2020	26/09/2020	Cape Town	Adult	Clinical	Tissue	R	R	R	R	R	R	R	R	R	S	I	R	R	S	I	-	-	1	ybt14; ICEKp5	wzi141	KL25	K25	OL5	O5	-	OXA-181	-
CRESA-KP894-220831	CRESA-KP894	ERS16092034	CAUIGH01	5529907	48	2118917	391887	53	48	unknown_complex	2020	29/09/2020	Cape Town	Adult	Clinical	Tissue	R	R	R	R	R	R	R	R	R	R	S	R	R	S	R	-	-	1	ybt 10; ICEKp4	wzi62	KL62	K62	OL2α.1	O1αβ,2α	-	OXA-181	-
CRESA-KP895-220831	CRESA-KP895	ERS16092035	CAUIBZ01	5529507	46	943557	469332	45	48	unknown_complex	2020	23/09/2020	Cape Town	Adult	Clinical	Tissue	R	R	R	R	R	R	R	R	R	R	R	R	R	I	R	R	-	1	ybt 10; ICEKp4	wzi62	KL62	K62	OL2α.1	O1αβ,2α	-	OXA-181	-
CRESA-KP896-220831	CRESA-KP896	ERS16092036	CAUICD01	5529918	48	2188027	469332	45	48	unknown_complex	2020	29/08/2020	Cape Town	Neonate	Clinical	Tissue	R	R	R	R	R	R	R	R	R	R	R	R	R	I	R	R	-	1	ybt 10; ICEKp4	wzi62	KL62	K62	OL2α.1	O1αβ,2α	-	OXA-181	-
CRESA-KP907-220831	CRESA-KP907	ERS16092037	CAUIGR01	5608489	73	1281272	428855	52	17	ST17 Complex	2020	20/10/2020	Cape Town	Adult	Clinical	Tissue	-	-	-	-	-	-	-	-	-	-	-	-	-	-	-	-	-	1	ybt14; ICEKp5	wzi141	KL25	K25	OL5	O5	-	OXA-181	-
CRESA-KP910-220831	CRESA-KP910	ERS16092038	CAUICO01	5530978	48	1153433	501207	60	48	unknown_complex	2020	21/10/2020	Cape Town	Adult	Clinical	Tissue	R	R	R	R	R	R	R	R	R	R	S	R	R	I	R	R		1	ybt 10; ICEKp4	wzi62	KL62	K62	OL2α.1	O1αβ,2α	-	OXA-181	-
CRESA-KP911-220831	CRESA-KP911	ERS16092039	CAUIGO01	5531412	59	1153615	469807	45	48	unknown_complex	2020	16/10/2020	Cape Town	Adult	Screen	Rectal swab	R	R	R	R	R	R	R	R	R	R	R	R	R	R	R	-	I	1	ybt 10; ICEKp4	wzi62	KL62	K62	OL2α.1	O1αβ,2α	-	OXA-181	-
CRESA-KP913-220831	CRESA-KP913	ERS16092040	CAUIDB01	5531615	49	2096929	501330	59	48	unknown_complex	2020	12/10/2020	Cape Town	Adult	Screen	Rectal swab	-	-	-	-	-	-	-	-	-	-	-	-	-	-	-	-	-	1	ybt 10; ICEKp4	wzi62	KL62	K62	OL2α.1	O1αβ,2α	-	OXA-181	-
CRESA-KP918-220831	CRESA-KP918	ERS16092041	CAUIGI01	5529769	48	1255437	501174	56	48	unknown_complex	2020	26/11/2020	Cape Town	Adult	Clinical	Tissue	R	R	R	R	R	R	R	R	R	R	R	R	R	R	I	R		1	ybt 10; ICEKp4	wzi62	KL62	K62	OL2α.1	O1αβ,2α	-	OXA-181	-
CRESA-KP919-merged	CRESA-KP919	ERS16092042	CAUIFQ01	5858809	228	444203	94423	76	-	unknown_complex	2020	26/11/2020	Cape Town	Adult	Clinical	Intravenous catheter tip	R	R	R	R	R	R	R	R	R	R	R	R	R	R	R	-	-	1	ybt16	-	-	-	-	-	NDM-1	-	-
CRESA-KP921-220831	CRESA-KP921	ERS16092043	CAUIGN01	5532254	52	1153535	474156	56	48	unknown_complex	2020	29/11/2020	Cape Town	Adult	Clinical	Abscess	R	R	R	R	R	R	R	R	R	R	I	R	R	R	R	-	I	1	ybt 10; ICEKp4	wzi62	KL62	K62	OL2α.1	O1αβ,2α	-	OXA-181	-
CRESA-KP926-220831	CRESA-KP926	ERS16092044	CAUIGJ01	5529587	50	1352414	501207	42	48	unknown_complex	2020	27/11/2020	Cape Town	Adult	Clinical	Blood culture	R	R	R	R	R	R	R	R	R	S	S	R	R	I	R	-	I	1	ybt 10; ICEKp4	wzi62	KL62	K62	OL2α.1	O1αβ,2α	-	OXA-181	-
CRESA-KP933-220831	CRESA-KP933	ERS16092045	CAUIDH01	5533265	61	750933	470107	41	48	unknown_complex	2020	24/12/2020	Cape Town	Adult	Clinical	Intravenous catheter tip	R	R	R	R	R	R	R	R	R	R	R	R	R	R	R	R	I	1	ybt 10; ICEKp4	wzi62	KL62	K62	OL2α.1	O1αβ,2α	-	OXA-181	-
CRESA-KP934-220831	CRESA-KP934	ERS16092046	CAUIGQ01	5528074	52	811039	469332	36	48	unknown_complex	2020	23/11/2020	Cape Town	Adult	Clinical	Respiratory tract aspirate	R	R	R	R	R	R	R	R	R	R	R	R	R	R	R	R	I	1	ybt 10; ICEKp4	wzi62	KL62	K62	OL2α.1	O1αβ,2α	-	OXA-181	-
CRESA-KP936-220831	CRESA-KP936	ERS16092047	CAUIEI01	5695435	115	1281271	351528	38	17	ST17 Complex	2020	07/12/2020	Cape Town	Adult	Screen	Rectal swab	R	R	R	R	R	R	R	R	R	R	R	R	R	S	I	R	I	1	ybt14; ICEKp5	wzi141	KL25	K25	OL5	O5	NDM-1	OXA-181	NDM-1, OXA-181

## Sheet: ARG summary
Antibiotic class	ARG	ST17 (n=12) (%)	ST2621 (n=164) (%)	ST39 (n=164) (%)	ST48 (n=19) (%)
Aminoglycoside	aac3-IIa	12 (100)	22 (13.4)	118 (72.0)	19 (100)
	aac-3-Ia	12 (100)	164 (100)	163 (99.4)	19 (100)
	aac-3-Ib-aac-6-Ib	12 (100)	164 (100)	163 (99.4)	19 (100)
	aac-6-Ib	12 (100)	164 (100)	163 (99.4)	19 (100)
	StrA	0 (0)	152 (92.7)	129 (78.7)	0 (0)
	StrB	0 (0)	152 (92.7)	129 (78.7)	19 (100)
Beta-lactam	blaCTXM-15	12 (100)	155 (94.5)	157 (95.7)	19 (100)
	blaNDM-1	0 (0)	20 (12.2)	142 (86.6)	0 (0)
	blaOXA-1	0 (0)	144 (87.8)	23 (14.0)	0 (0)
	blaOXA-181	11 (91.7)	143 (87.2)	18 (11.0)	18 (94.7)
	blaOXA-48	0 (0)	0 (0)	0 (0)	1 (5.3)
	blaSHV11_15	0 (0)	17 (10.4)	142 (86.6)	0 (0)
	blaSHV11_3	0 (0)	143 (87.2)	16 (9.8)	0 (0)
	blaTEM-1	11 (91.7)	24 (14.6)	139 (84.4)	0 (0)
Co-trimoxazole	drfA14	0 (0)	19 (11.6)	125 (76.2)	0 (0)
	drfA27	11 (91.7)	142 (86.6)	17 (10.4)	0 (0)
Fosfomycin	fosA	12 (100)	162 (98.8)	163 (99.4)	0 (0)
Phenicol	catA2	12 (100)	16 (9.8)	119 (72.6)	0 (0)
	oqxA	0 (0)	164 (100)	162 (98.8)	19 (100)
	oqxB	12 (100)	164 (100)	163 (99.4)	19 (100)
Quinolone	qnrB1	0 (0)	19 (11.6)	142 (86.6)	0 (0)
	qnrS1	11 (91.7)	145 (88.4)	18 (11)	0 (0)
Rifamycin	ARR3	11 (91.7)	141 (86.0)	16 (9.8)	0 (0)
Sulfonamide	sul1	0 (0)	144 (87.7)	23 (14.0)	0 (0)
	sul2	11 (91.7)	154 (93.9)	134 (81.7)	0 (0)
Tetracycline	tetD	0 (0)	16 (9.8)	118 (72.0)	0 (0)

## Sheet: Virulence summary
Sequence type	No. isolates	Virulence score	K locus	O locus	O locus type	Yersiniabactin	Integrative conjugative element
ST17	13	1	KL25	OL5	O5	ybt14	ICEKp5
ST2621	164	1	KL25	OL5	O5	ybt14	ICEKp5
ST39	148	1	KL2	OL2α.1	O1αβ,2β	ybt16	ICEKp12
	13	0	KL62	OL2α.2	O1αβ,2β	.	.
	3	1	KL149	OL2α.2	O1αβ,2β	ybt14	ICEKp5
	1	0	KL23	OL2α.2	O1αβ,2β	.	.
ST48	19	1	KL62	OL2α.1	O1αβ,2β	ybt10	ICEKp4
